# Supplementary material for: Homologous recombination mRNAs (RAD21, RAD50 and BARD1) have a potentially poor prognostic role in ERBB2-low bladder cancer patients
Source: Sci Rep. 2023 Jul 20;13:11738. doi: 10.1038/s41598-023-38923-y (PMC10359419; doi:10.1038/s41598-023-38923-y)
Supplement: Supplementary file 2 — Supplementary Tables. [file 41598_2023_38923_MOESM2_ESM.xlsx]

## Sheet: Supplementary Table 1 
	Table S1. Clinicopathological significance of the combined RAD21, RAD50 and BARD1 mRNAs expression in high ERBB2 cohort.
				ERBB2-High cohort
				RAD21 LOW/ RAD50 LOW		RAD21 LOW/ RAD50 HIGH			RAD21 HIGH/ RAD50 LOW		RAD21 HIGH/ RAD50 HIGH			RAD21 LOW/ BARD1 LOW		RAD21 LOW/ BARD1 HIGH			RAD21 HIGH/ BARD1 LOW		RAD21 HIGH/ BARD1 HIGH			RAD50 LOW/ BARD1 LOW		RAD50 LOW/ BARD1 HIGH			RAD50 HIGH/ BARD1 LOW		RAD50 HIGH/ BARD1 HIGH
				N	%	N	%	P value	N	%	N	%	P value	N	%	N	%	P value	N	%	N	%	P value	N	%	N	%	P value	N	%	N	%	P value
	Group age (Years)	≤65		26	0.565	20	0.435	0.374	19	0.576	14	0.424	0.951	34	0.739	12	0.261	0.531	10	0.303	23	0.697	0.615	24	0.6	16	0.4	0.666	20	0.513	19	0.487	0.141
		>65		39	0.65	21	0.35		37	0.569	28	0.431		41	0.683	19	0.317		23	0.354	42	0.646		43	0.642	24	0.358		21	0.362	37	0.638
		Unknown		0	0	0	0		0	0	0	0		0	0	0	0		0	0	0	0		0	0	0	0		0	0	0	0
	Gender	Male		48	0.607595	31	0.392405	0.839168	31	0.402597	46	0.597403	0.319767	57	0.721519	22	0.278481	0.588564	22	0.285714	55	0.714286	.041*	47	0.594937	32	0.405063	0.262035	32	0.415584	45	0.584416	0.781321
		Female		17	0.62963	10	0.37037		11	0.52381	10	0.47619		18	0.666667	9	0.333333		11	0.52381	10	0.47619		20	0.714286	8	0.285714		9	0.45	11	0.55
		Unknown		0	0	0	0		0	0	0	0		0	0	0	0		0	0	0	0		0	0	0	0		0	0	0	0
	Tumor Grade	Low Grade		7	0.5	7	0.5	0.350516	2	0.666667	1	0.333333	0.426	11	0.785714	3	0.214286	0.49	2	0.666667	1	0.333333	0.219	8	0.888889	1	0.111111	0.089	5	0.625	3	0.375	0.233
		High Grade		58	0.630435	34	0.369565		40	0.434783	52	0.565217		64	0.695652	28	0.304348		30	0.326087	62	0.673913		59	0.602041	39	0.397959		35	0.406977	51	0.593023
		Unknown		0	0	0	0		0	0	3	1		0	0	0	0		1	0.3333	2	0.6667		0	0	0	0		1	0.3333	2	0.6667
	Tumor Stage	TX		0	0	0	0	0.271	0	0	0	0	0.749	0	0	0	0	0.393	0	0	0	0	0.477	0	0	0	0	0.305	0	0	0	0	0.567
		T0		0	0	0	0		0	0	1	1		0	0	0	0		0	0	1	1		0	0	0	0		0	0	1	1
		T1		0	0	1	1		0	0	0	0		1	1	0	0		0	0	0	0		0	0	0	0		1	1	0	0
		T2		10	0.666667	5	0.333333		5	0.555556	4	0.444444		13	0.866667	2	0.133333		4	0.444444	5	0.555556		13	0.866667	2	0.133333		4	0.444444	5	0.555556
		T2a		3	0.5	3	0.5		5	0.416667	7	0.583333		4	0.666667	2	0.333333		2	0.166667	10	0.833333		4	0.5	4	0.5		2	0.2	8	0.8
		T2b		7	0.7	3	0.3		7	0.5	7	0.5		8	0.8	2	0.2		4	0.285714	10	0.714286		9	0.642857	5	0.357143		3	0.3	7	0.7
		T3		6	0.4	9	0.6		2	0.333333	4	0.666667		9	0.6	6	0.4		1	0.166667	5	0.833333		4	0.5	4	0.5		6	0.461538	7	0.538462
		T3a		12	0.571429	9	0.428571		8	0.533333	7	0.466667		15	0.714286	6	0.285714		4	0.266667	11	0.733333		10	0.5	10	0.5		9	0.5625	7	0.4375
		T3b		14	0.777778	4	0.222222		9	0.5625	7	0.4375		14	0.777778	4	0.222222		7	0.4375	9	0.5625		16	0.695652	7	0.304348		5	0.454545	6	0.545455
		T4		3	1	0	0		0	0	0	0		1	0.333333	2	0.666667		0	0	0	0		1	0.333333	2	0.666667		0	0	0	0
		T4a		6	0.5	6	0.5		3	0.25	9	0.75		6	0.5	6	0.5		6	0.5	6	0.5		6	0.666667	3	0.333333		6	0.4	9	0.6
		T4b		0	0	0	0		1	0.333333	2	0.666667		0	0	0	0		0	0	3	1		0	0	1	1		0	0	2	1
		Unknown		4	0.8	1	0.2		2	0.2	8	0.8		4	0.8	1	0.2		5	0.5	5	0.5		4	0.6667	2	0.3333		5	0.5556	4	0.4444
	Disease Stage	Stage I		0	0	1	1	0.615	0	0	0	0	1	1	1	0	0	0.353	0	0	0	0	0.418	0	0	0	0	0.222	1	1	0	0	0.328
		Stage II		22	0.647059	12	0.352941		16	0.432432	21	0.567568		27	0.794118	7	0.205882		13	0.351351	24	0.648649		27	0.710526	11	0.289474		13	0.393939	20	0.606061
		Stage III		19	0.59375	13	0.40625		10	0.434783	13	0.565217		23	0.71875	9	0.28125		10	0.434783	13	0.565217		19	0.655172	10	0.344828		14	0.538462	12	0.461538
		Stage IV		24	0.615385	15	0.384615		16	0.432432	21	0.567568		24	0.615385	15	0.384615		10	0.27027	27	0.72973		21	0.525	19	0.475		13	0.361111	23	0.638889
		Unknown		0	0	0	0		0	0	1	1		0	0	0	0		0	0	1	1		0	0	0	0		0	0	1	1
	Tumor Shape	Papillary		38	0.678571	18	0.321429	0.14364	26	0.412698	37	0.587302	0.786463	36	0.642857	20	0.357143	0.12126	20	0.31746	43	0.68254	0.519808	37	0.578125	27	0.421875	0.155074	19	0.345455	36	0.654545	0.0780794
		Non-Papillary		27	0.54	23	0.46		15	0.441176	19	0.558824		39	0.78	11	0.22		13	0.382353	21	0.617647		30	0.714286	12	0.285714		22	0.52381	20	0.47619
		Unknown		0	0	0	0		1	1	0	0		0	0	0	0		0	0	1	1		0	0	1	1		0	0	0	0
	Lymph Node	NO		18	0.62069	11	0.37931	0.892882	7	0.411765	10	0.588235	0.78925	22	0.758621	7	0.241379	0.301017	6	0.352941	11	0.647059	0.849535	18	0.72	7	0.28	0.177476	10	0.47619	11	0.52381	0.443763
		YES		40	0.606061	26	0.393939		34	0.447368	42	0.552632		43	0.651515	23	0.348485		25	0.328947	51	0.671053		42	0.567568	32	0.432432		26	0.382353	42	0.617647
		Unknown		7	0.6364	4	0.3636		1	0.2	4	0.8		10	0.9091	1	0.0909		2	0.4	3	0.6		7	0.875	1	0.125		5	0.625	3	0.375
	Metastasis	NO		30	0.545455	25	0.454545	0.136903	23	0.433962	30	0.566038	0.983072	39	0.709091	16	0.290909	0.971056	17	0.320755	36	0.679245	0.657197	34	0.641509	19	0.358491	0.745223	22	0.4	33	0.6	0.53438
		YES		35	0.686275	16	0.313725		19	0.431818	25	0.568182		36	0.705882	15	0.294118		16	0.363636	28	0.636364		33	0.611111	21	0.388889		19	0.463415	22	0.536585
		Unknown		0	0	0	0		0	0	1	1		0	0	0	0		0	0	1	1		0	0	0	0		0	0	1	1
	Metastasis Stage	M0		30	0.545455	25	0.454545	0.215	23	0.433962	30	0.566038	0.696	39	0.709091	16	0.290909	0.807	17	0.320755	36	0.679245	0.469	34	0.641509	19	0.358491	0.846	22	0.4	33	0.6	0.451
		M1		2	1	0	0		2	0.666667	1	0.333333		1	0.5	1	0.5		2	0.666667	1	0.333333		2	0.5	2	0.5		1	1	0	0
		MX		33	0.673469	16	0.326531		17	0.414634	24	0.585366		35	0.714286	14	0.285714		14	0.341463	27	0.658537		31	0.62	19	0.38		18	0.45	22	0.55
		Unknown		0	0	0	0		0	0	1	1		0	0	0	0		0	0	1	1		0	0	0	0		0	0	1	1

## Sheet: Supplementary Table 2 
	Table S2. Central 100 genes between ERBB2, RAD21, RAD50 and BARD1 in Gene network constructed by GeneMANIA.
	Gene Name	Log Score	Node Type	Query Term	Score	Selected	Shared Name	Annotation Name	Annotations
	MRE11	-5.26055	result		0.00519243	TRUE	H__sapiens__1_-773144	recombinational repair|telomere maintenance via telomere lengthening|cell cycle G2/M phase transition|mitotic recombination|chromosomal region|DNA damage checkpoint|meiotic cell cycle|regulation of protein autophosphorylation|G2 DNA damage checkpoint|reciprocal homologous recombination|helicase activity|mitotic DNA integrity checkpoint|DNA-dependent DNA replication maintenance of fidelity|DNA rec…	GO:0000725|GO:0010833|GO:0044839|GO:0006312|GO:0098687|GO:0000077|GO:0051321|GO:0031952|GO:0031572|GO:0140527|GO:0004386|GO:0044774|GO:0045005|GO:0006310|GO:0061982|GO:0140097|GO:0000781|GO:0071897|GO:0044773|GO:1903046|GO:0010389|GO:0045930|GO:2001252|GO:0000726|GO:0032204|GO:0016233|GO:0000723|GO:0031570|GO:1901988|GO:0072331|GO:0000086|GO:0032200|GO:0000075|GO:0032392|GO:0004520|GO:0000819|GO:…
	RAD21	-0.147543	query	RAD21	0.862825	TRUE	H__sapiens__1_-784188	recombinational repair|synaptonemal structure|chromosomal region|condensed chromosome|regulation of sister chromatid cohesion|homologous chromosome pairing at meiosis|synaptonemal complex organization|chromosome, centromeric region|meiosis II cell cycle process|meiotic cell cycle|positive regulation of cell cycle|chromosome organization involved in meiotic cell cycle|sister chromatid segregation|…	GO:0000725|GO:0099086|GO:0098687|GO:0000793|GO:0007063|GO:0007129|GO:0070193|GO:0000775|GO:0061983|GO:0051321|GO:0045787|GO:0070192|GO:0000819|GO:0140527|GO:0045143|GO:0045144|GO:0098813|GO:0006302|GO:0000779|GO:0090068|GO:0006310|GO:0061982|GO:0035825|GO:1903046|GO:0140013|GO:0007059|GO:0000794|GO:0000724|GO:0007135|GO:0140014|GO:2001252|GO:0007127|GO:0033044|GO:0034399|GO:0045132|GO:0034502|GO:…
	PDS5B	-6.58965	result		0.00137452	TRUE	H__sapiens__1_-774342	chromosome segregation|mitotic nuclear division|chromosomal region|sister chromatid segregation|nuclear chromosome segregation|sister chromatid cohesion|mitotic sister chromatid segregation	GO:0007059|GO:0140014|GO:0098687|GO:0000819|GO:0098813|GO:0007062|GO:0000070
	TGFA	-6.6895	result		0.0012439	TRUE	H__sapiens__1_-783705	positive regulation of nuclear division|positive regulation of ERBB signaling pathway|clathrin-coated vesicle|epidermal growth factor receptor signaling pathway|positive regulation of protein tyrosine kinase activity|regulation of peptidyl-tyrosine phosphorylation|regulation of protein kinase B signaling|regulation of epidermal growth factor receptor signaling pathway|regulation of protein tyrosi…	GO:0051785|GO:1901186|GO:0030136|GO:0007173|GO:0061098|GO:0050730|GO:0051896|GO:0042058|GO:0061097|GO:0010469|GO:0045787|GO:0070851|GO:0038127|GO:0045742|GO:1901185|GO:0007176|GO:0018212|GO:0090068|GO:0050731|GO:0043491|GO:0140014|GO:0050673|GO:0018108|GO:2000273|GO:1901184|GO:0007088|GO:0051783
	GDF15	-6.36805	result		0.0017155	TRUE	H__sapiens__1_-779023	developmental growth|regulation of protein kinase B signaling|protein kinase B signaling	GO:0048589|GO:0051896|GO:0043491
	OSMR	-6.71913	result		0.00120758	TRUE	H__sapiens__1_-781473	positive regulation of defense response|receptor complex|plasma membrane signaling receptor complex	GO:0031349|GO:0043235|GO:0098802
	WRN	-7.00308	result		0.000909074	TRUE	H__sapiens__1_-784340	cellular response to abiotic stimulus|telomere maintenance|recombinational repair|response to UV|telomeric DNA binding|chromosomal region|signal transduction by p53 class mediator|telomere organization|DNA geometric change|mismatch repair complex binding|damaged DNA binding|DNA helicase activity|DNA secondary structure binding|cellular response to environmental stimulus|DNA duplex unwinding|forma…	GO:0071214|GO:0000723|GO:0000725|GO:0009411|GO:0042162|GO:0098687|GO:0072331|GO:0032200|GO:0032392|GO:0032404|GO:0003684|GO:0003678|GO:0000217|GO:0104004|GO:0032508|GO:0001325|GO:0051054|GO:0004386|GO:0045005|GO:0006302|GO:0006310|GO:0140097|GO:0071897|GO:0010332|GO:0071479|GO:0007568|GO:0016887|GO:0032356|GO:0071103|GO:0010212|GO:0090737|GO:0006261|GO:0008094|GO:0071478|GO:0006260
	SMC6	-6.36391	result		0.00172262	TRUE	H__sapiens__1_-783651	chromosome segregation|telomere maintenance|mitotic recombination|ubiquitin-like protein ligase binding|chromosomal region|condensed chromosome|cell aging|DNA recombination|site of DNA damage|telomere organization|aging	GO:0007059|GO:0000723|GO:0006312|GO:0044389|GO:0098687|GO:0000793|GO:0007569|GO:0006310|GO:0090734|GO:0032200|GO:0007568
	RAD51	-7.10372	result		0.000822045	TRUE	H__sapiens__1_-773431	cellular response to abiotic stimulus|telomere maintenance|recombinational repair|synaptonemal structure|mitotic recombination|regulation of G0 to G1 transition|chromosomal region|condensed chromosome|regulation of response to DNA damage stimulus|telomere organization|DNA geometric change|DNA helicase activity|meiotic cell cycle|protein-DNA complex subunit organization|cellular response to enviro…	GO:0071214|GO:0000723|GO:0000725|GO:0099086|GO:0006312|GO:0070316|GO:0098687|GO:0000793|GO:2001020|GO:0032200|GO:0032392|GO:0003678|GO:0051321|GO:0071824|GO:0104004|GO:2000779|GO:0090734|GO:0032508|GO:0140527|GO:0045023|GO:0051054|GO:0004386|GO:0045005|GO:0006302|GO:0006310|GO:0061982|GO:0140097|GO:0000781|GO:0035825|GO:1903046|GO:0140013|GO:0016887|GO:0071103|GO:0010212|GO:0000794|GO:0000724|GO:…
	BRCA1	-5.27098	result		0.00513858	TRUE	H__sapiens__1_-773050	signal transduction involved in DNA integrity checkpoint|recombinational repair|regulation of cell cycle arrest|synaptonemal structure|cell cycle G2/M phase transition|DNA integrity checkpoint|negative regulation of cell cycle phase transition|regulation of G0 to G1 transition|ubiquitin-like protein ligase binding|condensed chromosome|signal transduction by p53 class mediator|regulation of respon…	GO:0072401|GO:0000725|GO:0071156|GO:0099086|GO:0044839|GO:0031570|GO:1901988|GO:0070316|GO:0044389|GO:0000793|GO:0072331|GO:2001020|GO:0000075|GO:0072395|GO:0000077|GO:0045787|GO:0031572|GO:0007050|GO:0097193|GO:0045023|GO:0051054|GO:1902750|GO:1902749|GO:1903320|GO:0006302|GO:0042770|GO:0090068|GO:0006310|GO:0031396|GO:0072422|GO:0000794|GO:0000795|GO:0006282|GO:0010639|GO:2001252|GO:0033044|GO:…
	PCNA	-7.02307	result		0.000891085	TRUE	H__sapiens__1_-779376	signal transduction involved in mitotic DNA integrity checkpoint|cellular response to abiotic stimulus|signal transduction involved in DNA integrity checkpoint|replication fork|response to UV|chromosomal region|negative regulation of cell cycle G1/S phase transition|regulation of nuclease activity|regulation of response to DNA damage stimulus|signal transduction involved in cell cycle checkpoint|…	GO:1902403|GO:0071214|GO:0072401|GO:0005657|GO:0009411|GO:0098687|GO:1902807|GO:0032069|GO:2001020|GO:0072395|GO:0044843|GO:0000077|GO:1902402|GO:0045787|GO:0104004|GO:0000082|GO:0032993|GO:0007050|GO:0044774|GO:2000278|GO:0045005|GO:0042770|GO:1902400|GO:0071158|GO:0140097|GO:0000781|GO:0071897|GO:1990782|GO:0044773|GO:0072422|GO:2000134|GO:0045930|GO:0006282|GO:0006301|GO:0030330|GO:0071478|GO:…
	PRKDC	-7.07631	result		0.000844886	TRUE	H__sapiens__1_-815913	mitotic G1 DNA damage checkpoint|mitotic G1/S transition checkpoint|signal transduction involved in mitotic DNA integrity checkpoint|DNA repair complex|signal transduction involved in DNA integrity checkpoint|telomere maintenance|DNA integrity checkpoint|negative regulation of cell cycle phase transition|regulation of cell morphogenesis|chromosomal region|negative regulation of cell cycle G1/S ph…	GO:0031571|GO:0044819|GO:1902403|GO:1990391|GO:0072401|GO:0000723|GO:0031570|GO:1901988|GO:0022604|GO:0098687|GO:1902807|GO:2000045|GO:2001020|GO:0032200|GO:0000075|GO:0072395|GO:0044843|GO:0000077|GO:1902402|GO:0006303|GO:0000082|GO:0031349|GO:2000779|GO:0097193|GO:0051054|GO:0044774|GO:0006302|GO:0042770|GO:1902400|GO:0006310|GO:0000781|GO:0002833|GO:1902806|GO:0007093|GO:0044783|GO:0044773|GO:…
	NIPBL	-7.18284	result		0.000759511	TRUE	H__sapiens__1_-784038	chromosome condensation|cellular response to abiotic stimulus|positive regulation of binding|recombinational repair|developmental growth|positive regulation of cellular protein localization|protein localization to chromatin|regulation of sister chromatid cohesion|establishment of protein localization to chromosome|positive regulation of cell cycle|cellular response to environmental stimulus|siste…	GO:0030261|GO:0071214|GO:0051099|GO:0000725|GO:0048589|GO:1903829|GO:0071168|GO:0007063|GO:0070199|GO:0045787|GO:0104004|GO:0000819|GO:0098813|GO:0006302|GO:0051101|GO:0090068|GO:0006310|GO:0071479|GO:0043388|GO:0007059|GO:0071103|GO:0010212|GO:0000724|GO:0006323|GO:0140014|GO:2001252|GO:0033044|GO:0034502|GO:0007062|GO:0071478|GO:0000070
	ITGB4	-7.184	result		0.000758628	TRUE	H__sapiens__1_-779342	cell-substrate junction assembly|cell-substrate junction organization|receptor complex|plasma membrane signaling receptor complex	GO:0007044|GO:0150115|GO:0043235|GO:0098802
	ERBB2	-0.172852	query	ERBB2	0.841262	TRUE	H__sapiens__1_-780918	inositol lipid-mediated signaling|transmembrane receptor protein kinase activity|basolateral plasma membrane|peptidyl-tyrosine modification|positive regulation of cellular protein localization|phosphatase binding|receptor complex|protein tyrosine kinase activity|regulation of protein kinase B signaling|protein kinase B signaling|regulation of intracellular protein transport|phosphatidylinositol-m…	GO:0048017|GO:0019199|GO:0016323|GO:0018212|GO:1903829|GO:0019902|GO:0043235|GO:0004713|GO:0051896|GO:0043491|GO:0033157|GO:0048015|GO:0050673|GO:0032386|GO:1901184|GO:0038127|GO:0098802|GO:0045178
	RPA3	-7.22939	result		0.000724965	TRUE	H__sapiens__1_-776047	positive regulation of protein-containing complex assembly|telomere maintenance|recombinational repair|replication fork|nuclear replication fork|signal transduction by p53 class mediator|translesion synthesis|response to heat|telomere organization|cell cycle G1/S phase transition|protein-DNA complex subunit organization|nuclear replisome|DNA synthesis involved in DNA repair|response to temperatur…	GO:0031334|GO:0000723|GO:0000725|GO:0005657|GO:0043596|GO:0072331|GO:0019985|GO:0009408|GO:0032200|GO:0044843|GO:0071824|GO:0043601|GO:0000731|GO:0009266|GO:0090734|GO:0032993|GO:0033260|GO:0030894|GO:0006302|GO:0044786|GO:0034605|GO:0006310|GO:0071897|GO:0033683|GO:0090305|GO:0006301|GO:0006261|GO:0065004|GO:0006260
	EGFR	-7.30484	result		0.000672278	TRUE	H__sapiens__1_-781621	inositol lipid-mediated signaling|positive regulation of cellular protein localization|response to UV|ubiquitin-like protein ligase binding|phosphatase binding|clathrin-coated vesicle|epidermal growth factor receptor signaling pathway|regulation of G1/S transition of mitotic cell cycle|positive regulation of cell cycle phase transition|regulation of response to DNA damage stimulus|cell cycle G1/S…	GO:0048017|GO:1903829|GO:0009411|GO:0044389|GO:0019902|GO:0030136|GO:0007173|GO:2000045|GO:1901989|GO:2001020|GO:0044843|GO:0004713|GO:0051896|GO:0042058|GO:0045931|GO:0045787|GO:0000082|GO:0038127|GO:0051054|GO:1901992|GO:0045178|GO:1901185|GO:0018105|GO:0019199|GO:0016323|GO:0018212|GO:0090068|GO:1902806|GO:0043491|GO:0006275|GO:0048015|GO:0006282|GO:0050673|GO:0018108|GO:1901184|GO:0046777|GO:…
	RANBP2	-7.31134	result		0.000667924	TRUE	H__sapiens__1_-782386	cellular response to heat|response to temperature stimulus|response to heat	GO:0034605|GO:0009266|GO:0009408
	TP53	-6.99785	result		0.000913846	TRUE	H__sapiens__1_-780880	signal transduction involved in mitotic DNA integrity checkpoint|cellular response to abiotic stimulus|signal transduction involved in DNA integrity checkpoint|cell cycle G2/M phase transition|response to UV|negative regulation of cell cycle G1/S phase transition|negative regulation of transferase activity|regulation of helicase activity|negative regulation of DNA biosynthetic process|signal tran…	GO:1902403|GO:0071214|GO:0072401|GO:0044839|GO:0009411|GO:1902807|GO:0051348|GO:0051095|GO:2000279|GO:0072395|GO:0044843|GO:0000077|GO:0050730|GO:1902402|GO:0051346|GO:0033157|GO:0045787|GO:0104004|GO:0000082|GO:0007050|GO:0097193|GO:0044774|GO:0051053|GO:2000278|GO:0042770|GO:1902400|GO:0071158|GO:0071897|GO:1990782|GO:0071479|GO:0044773|GO:0072422|GO:2000134|GO:0045930|GO:0018108|GO:0030330|GO:…
	MSH6	-7.35602	result		0.000638734	TRUE	H__sapiens__1_-777274	DNA repair complex|DNA recombination|meiosis I cell cycle process|regulation of helicase activity|mismatch repair complex binding|meiotic cell cycle process|aging|ATPase activity|oxidized DNA binding|damaged DNA binding|DNA secondary structure binding|meiotic cell cycle|regulation of DNA recombination|intrinsic apoptotic signaling pathway|negative regulation of DNA metabolic process	GO:1990391|GO:0006310|GO:0061982|GO:0051095|GO:0032404|GO:1903046|GO:0007568|GO:0016887|GO:0032356|GO:0003684|GO:0000217|GO:0051321|GO:0000018|GO:0097193|GO:0051053
	CDK4	-7.42271	result		0.00059753	TRUE	H__sapiens__1_-779829	regulation of cell cycle G2/M phase transition|regulation of cell cycle arrest|cell cycle G2/M phase transition|negative regulation of cell cycle phase transition|positive regulation of cell cycle process|negative regulation of cell cycle G1/S phase transition|regulation of G1/S transition of mitotic cell cycle|G2/M transition of mitotic cell cycle|positive regulation of cell cycle phase transiti…	GO:1902749|GO:0071156|GO:0044839|GO:1901988|GO:0090068|GO:1902807|GO:2000045|GO:0000086|GO:1901989|GO:1902806|GO:0044843|GO:0010389|GO:0045930|GO:0045931|GO:0045787|GO:0000082|GO:0007050|GO:1901991|GO:1901992
	ERBB3	-6.06932	result		0.00231275	TRUE	H__sapiens__1_-773666	inositol lipid-mediated signaling|transmembrane receptor protein kinase activity|basolateral plasma membrane|peptidyl-tyrosine modification|ubiquitin-like protein ligase binding|positive regulation of peptidyl-tyrosine phosphorylation|receptor complex|protein tyrosine kinase activity|regulation of peptidyl-tyrosine phosphorylation|regulation of protein kinase B signaling|protein kinase B signalin…	GO:0048017|GO:0019199|GO:0016323|GO:0018212|GO:0044389|GO:0050731|GO:0043235|GO:0004713|GO:0050730|GO:0051896|GO:0043491|GO:0061097|GO:0048015|GO:0018108|GO:0038127|GO:0098802|GO:0045178
	PLCG2	-7.45631	result		0.000577785	TRUE	H__sapiens__1_-790341	phosphoprotein binding|positive regulation of defense response|Fc receptor mediated stimulatory signaling pathway|protein phosphorylated amino acid binding|positive regulation of response to biotic stimulus|Fc receptor signaling pathway|Fc-gamma receptor signaling pathway|immune response-regulating cell surface receptor signaling pathway involved in phagocytosis	GO:0051219|GO:0031349|GO:0002431|GO:0045309|GO:0002833|GO:0038093|GO:0038094|GO:0002433
	LMNB1	-7.47639	result		0.0005663	TRUE	H__sapiens__1_-776923
	RAD50	-0.103785	query	RAD50	0.901419	TRUE	H__sapiens__1_-776940	telomere capping|telomere maintenance|recombinational repair|telomere maintenance via telomere lengthening|mitotic recombination|telomeric DNA binding|chromosomal region|condensed chromosome|signal transduction by p53 class mediator|telomere organization|DNA geometric change|negative regulation of chromosome organization|meiotic cell cycle|endodeoxyribonuclease activity|regulation of protein auto…	GO:0016233|GO:0000723|GO:0000725|GO:0010833|GO:0006312|GO:0042162|GO:0098687|GO:0000793|GO:0072331|GO:0032200|GO:0032392|GO:2001251|GO:0051321|GO:0004520|GO:0031952|GO:0090734|GO:0140527|GO:1904353|GO:0051054|GO:0004386|GO:0098847|GO:0004536|GO:0051053|GO:0006302|GO:0006310|GO:0061982|GO:0140097|GO:0000781|GO:0071897|GO:0035825|GO:1903046|GO:0003697|GO:0140013|GO:0032205|GO:0016887|GO:0022616|GO:…
	STAG2	-5.7389	result		0.00321831	TRUE	H__sapiens__1_-775345	spindle assembly|microtubule cytoskeleton organization involved in mitosis|chromosomal region|condensed chromosome|spindle organization|spindle pole|chromosome segregation|mitotic nuclear division|mitotic spindle organization|sister chromatid segregation|nuclear periphery|nuclear chromosome segregation|mitotic spindle	GO:0051225|GO:1902850|GO:0098687|GO:0000793|GO:0007051|GO:0000922|GO:0007059|GO:0140014|GO:0007052|GO:0000819|GO:0034399|GO:0098813|GO:0072686
	STAG1	-5.72481	result		0.00326396	TRUE	H__sapiens__1_-777518	spindle assembly|microtubule cytoskeleton organization involved in mitosis|chromosomal region|condensed chromosome|spindle organization|spindle pole|chromosome segregation|mitotic nuclear division|mitotic spindle organization|sister chromatid segregation|nuclear periphery|nuclear chromosome segregation|mitotic spindle	GO:0051225|GO:1902850|GO:0098687|GO:0000793|GO:0007051|GO:0000922|GO:0007059|GO:0140014|GO:0007052|GO:0000819|GO:0034399|GO:0098813|GO:0072686
	SMC3	-5.79035	result		0.0030569	TRUE	H__sapiens__1_-776230	spindle assembly|microtubule cytoskeleton organization involved in mitosis|chromosomal region|condensed chromosome|spindle organization|spindle pole|chromosome segregation|mitotic nuclear division|mitotic spindle organization|sister chromatid segregation|nuclear periphery|nuclear chromosome segregation|mitotic spindle|DNA replication	GO:0051225|GO:1902850|GO:0098687|GO:0000793|GO:0007051|GO:0000922|GO:0007059|GO:0140014|GO:0007052|GO:0000819|GO:0034399|GO:0098813|GO:0072686|GO:0006260
	WAPL	-6.01468	result		0.00244263	TRUE	H__sapiens__1_-773587	chromosome condensation|positive regulation of binding|regulation of DNA binding|chromosomal region|protein localization to chromatin|regulation of sister chromatid cohesion|meiotic cell cycle process|negative regulation of chromosome organization|meiotic nuclear division|regulation of DNA replication|positive regulation of DNA binding|chromosome segregation|DNA conformation change|meiotic cell c…	GO:0030261|GO:0051099|GO:0051101|GO:0098687|GO:0071168|GO:0007063|GO:1903046|GO:2001251|GO:0140013|GO:0006275|GO:0043388|GO:0007059|GO:0071103|GO:0051321|GO:0006323|GO:0010639|GO:0000819|GO:0033044|GO:0098813|GO:0034502|GO:0007062|GO:0006260
	TERF2	-6.21962	result		0.00199001	TRUE	H__sapiens__1_-779367	telomere capping|telomere maintenance|telomere maintenance via telomere lengthening|mitotic recombination|telomeric DNA binding|chromosomal region|regulation of nuclease activity|nuclear telomere cap complex|regulation of response to DNA damage stimulus|telomere organization|negative regulation of DNA biosynthetic process|negative regulation of chromosome organization|regulation of telomere maint…	GO:0016233|GO:0000723|GO:0010833|GO:0006312|GO:0042162|GO:0098687|GO:0032069|GO:0000783|GO:2001020|GO:0032200|GO:2000279|GO:2001251|GO:1904356|GO:0051346|GO:1904357|GO:0043047|GO:0032993|GO:1904353|GO:0001325|GO:0033260|GO:0098847|GO:0051053|GO:2000278|GO:0044786|GO:0007569|GO:0006310|GO:0032210|GO:0140097|GO:0000781|GO:0071897|GO:0140445|GO:0007568|GO:0003697|GO:0032205|GO:0090737|GO:0000018|GO:…
	TERF2IP	-5.97229	result		0.00254839	TRUE	H__sapiens__1_-784706	telomere capping|telomere maintenance|recombinational repair|telomere maintenance via telomere lengthening|telomeric DNA binding|chromosomal region|nuclear telomere cap complex|regulation of response to DNA damage stimulus|telomere organization|negative regulation of chromosome organization|single-stranded telomeric DNA binding|regulation of double-strand break repair|protein-DNA complex|sequence…	GO:0016233|GO:0000723|GO:0000725|GO:0010833|GO:0042162|GO:0098687|GO:0000783|GO:2001020|GO:0032200|GO:2001251|GO:0043047|GO:2000779|GO:0032993|GO:0098847|GO:0051053|GO:0018105|GO:0006302|GO:0006310|GO:0000781|GO:0071897|GO:0140445|GO:0003697|GO:0000724|GO:0000018|GO:0006282|GO:0010639|GO:0006278|GO:0033044|GO:0034502|GO:0032204|GO:0043247|GO:0000782
	ESPL1	-6.42551	result		0.0016197	TRUE	H__sapiens__1_-779838	positive regulation of nuclear division|microtubule cytoskeleton organization involved in mitosis|positive regulation of cell cycle process|positive regulation of cell cycle phase transition|regulation of sister chromatid cohesion|meiotic cell cycle process|negative regulation of chromosome organization|meiotic nuclear division|chromosome segregation|meiotic cell cycle|positive regulation of mito…	GO:0051785|GO:1902850|GO:0090068|GO:1901989|GO:0007063|GO:1903046|GO:2001251|GO:0140013|GO:0007059|GO:0051321|GO:0045931|GO:0140014|GO:0045787|GO:0010639|GO:0000819|GO:0033044|GO:1901992|GO:0007088|GO:0045132|GO:0098813|GO:0051783|GO:0007062|GO:0000070
	TOPBP1	-6.48626	result		0.00152423	TRUE	H__sapiens__1_-783879	regulation of cell cycle G2/M phase transition|mitotic G2/M transition checkpoint|cell cycle G2/M phase transition|DNA integrity checkpoint|negative regulation of cell cycle phase transition|signal transduction by p53 class mediator|G2/M transition of mitotic cell cycle|cell cycle checkpoint|mitotic cell cycle checkpoint|DNA damage checkpoint|mitotic DNA damage checkpoint|regulation of G2/M trans…	GO:1902749|GO:0044818|GO:0044839|GO:0031570|GO:1901988|GO:0072331|GO:0000086|GO:0000075|GO:0007093|GO:0000077|GO:0044773|GO:0010389|GO:0045930|GO:0006261|GO:0031572|GO:0010972|GO:1901991|GO:0044774|GO:0006260|GO:1902750
	SMC1A	-6.3928	result		0.00167356	TRUE	H__sapiens__1_-773934	spindle assembly|microtubule cytoskeleton organization involved in mitosis|chromosomal region|condensed chromosome|spindle organization|spindle pole|chromosome segregation|chromosome, centromeric region|mitotic nuclear division|mitotic spindle organization|sister chromatid segregation|nuclear periphery|nuclear chromosome segregation|mitotic spindle|sister chromatid cohesion|mitotic sister chromat…	GO:0051225|GO:1902850|GO:0098687|GO:0000793|GO:0007051|GO:0000922|GO:0007059|GO:0000775|GO:0140014|GO:0007052|GO:0000819|GO:0034399|GO:0098813|GO:0072686|GO:0007062|GO:0000070
	BLM	-6.52212	result		0.00147055	TRUE	H__sapiens__1_-790133	cellular response to abiotic stimulus|recombinational repair|synaptonemal structure|cell cycle G2/M phase transition|telomeric DNA binding|chromosomal region|condensed chromosome|DNA damage checkpoint|DNA secondary structure binding|cellular response to environmental stimulus|G2 DNA damage checkpoint|helicase activity|mitotic DNA integrity checkpoint|negative regulation of DNA metabolic process|D…	GO:0071214|GO:0000725|GO:0099086|GO:0044839|GO:0042162|GO:0098687|GO:0000793|GO:0000077|GO:0000217|GO:0104004|GO:0031572|GO:0004386|GO:0044774|GO:0051053|GO:0045005|GO:0072710|GO:0006310|GO:0140097|GO:0044773|GO:0010389|GO:0032356|GO:0000794|GO:0045930|GO:0000795|GO:0034399|GO:0071478|GO:0000723|GO:0031570|GO:1901988|GO:0072331|GO:0000086|GO:0032200|GO:0000075|GO:0032392|GO:0003684|GO:0003678|GO:…
	RBBP8	-5.43106	result		0.00437843	TRUE	H__sapiens__1_-775313	DNA secondary structure binding|double-strand break repair|recombinational repair|regulation of G0 to G1 transition|endodeoxyribonuclease activity|signal transduction by p53 class mediator|DNA recombination|site of DNA damage|catalytic activity, acting on DNA|non-recombinational repair|G0 to G1 transition|deoxyribonuclease activity	GO:0000217|GO:0006302|GO:0000725|GO:0070316|GO:0004520|GO:0072331|GO:0006310|GO:0090734|GO:0140097|GO:0000726|GO:0045023|GO:0004536
	PTK2B	-6.71037	result		0.00121822	TRUE	H__sapiens__1_-777859	positive regulation of protein-containing complex assembly|regulation of signaling receptor activity|peptidyl-tyrosine modification|regulation of cell morphogenesis|peptidyl-tyrosine phosphorylation|receptor complex|ERBB signaling pathway|protein autophosphorylation|plasma membrane signaling receptor complex|protein tyrosine kinase activity|regulation of peptidyl-tyrosine phosphorylation|establis…	GO:0031334|GO:0010469|GO:0018212|GO:0022604|GO:0018108|GO:0043235|GO:0038127|GO:0046777|GO:0098802|GO:0004713|GO:0050730|GO:0007163
	SEMA4D	-6.74277	result		0.00117937	TRUE	H__sapiens__1_-789290	inositol lipid-mediated signaling|peptidyl-tyrosine modification|phosphatidylinositol-mediated signaling|developmental growth|regulation of cell morphogenesis|peptidyl-tyrosine phosphorylation|axonogenesis|regulation of peptidyl-tyrosine phosphorylation|negative regulation of hydrolase activity	GO:0048017|GO:0018212|GO:0048015|GO:0048589|GO:0022604|GO:0018108|GO:0007409|GO:0050730|GO:0051346
	GRB7	-6.68182	result		0.00125349	TRUE	H__sapiens__1_-780919	ERBB signaling pathway|axonogenesis	GO:0038127|GO:0007409
	TERF1	-6.77126	result		0.00114624	TRUE	H__sapiens__1_-781752	positive regulation of protein-containing complex assembly|telomere maintenance|telomere maintenance via telomere lengthening|telomeric DNA binding|chromosomal region|regulation of nuclease activity|negative regulation of transferase activity|nuclear telomere cap complex|telomere organization|negative regulation of DNA biosynthetic process|establishment of protein localization to chromosome|negat…	GO:0031334|GO:0000723|GO:0010833|GO:0042162|GO:0098687|GO:0032069|GO:0051348|GO:0000783|GO:0032200|GO:2000279|GO:0070199|GO:2001251|GO:1904356|GO:0051346|GO:1904357|GO:0043047|GO:0071824|GO:0032993|GO:0001325|GO:0033260|GO:0098847|GO:0051053|GO:2000278|GO:0044786|GO:0032210|GO:0140097|GO:0000781|GO:0071897|GO:0140445|GO:0003697|GO:0032205|GO:0070198|GO:0006275|GO:0051972|GO:0090737|GO:0010639|GO:…
	EREG	-6.93431	result		0.000973791	TRUE	H__sapiens__1_-778346	positive regulation of nuclear division|positive regulation of ERBB signaling pathway|developmental growth|clathrin-coated vesicle|epidermal growth factor receptor signaling pathway|positive regulation of protein tyrosine kinase activity|regulation of peptidyl-tyrosine phosphorylation|regulation of protein kinase B signaling|regulation of epidermal growth factor receptor signaling pathway|regulat…	GO:0051785|GO:1901186|GO:0048589|GO:0030136|GO:0007173|GO:0061098|GO:0050730|GO:0051896|GO:0042058|GO:0061097|GO:0010469|GO:0051321|GO:0045787|GO:0031349|GO:0070851|GO:0038127|GO:0045742|GO:1901185|GO:0007176|GO:0018212|GO:0090068|GO:0002833|GO:0050731|GO:1903046|GO:0140013|GO:0043491|GO:0006275|GO:0140014|GO:0050673|GO:0018108|GO:2000273|GO:1901184|GO:0007088|GO:0051783|GO:0006260
	PTPRU	-6.99245	result		0.000918794	TRUE	H__sapiens__1_-773559
	CSTF1	-6.0692	result		0.00231301	TRUE	H__sapiens__1_-775189
	PDS5A	-7.01151	result		0.000901444	TRUE	H__sapiens__1_-777954	chromosome segregation|mitotic nuclear division|chromosomal region|sister chromatid segregation|nuclear chromosome segregation|sister chromatid cohesion|DNA replication|mitotic sister chromatid segregation|regulation of DNA replication	GO:0007059|GO:0140014|GO:0098687|GO:0000819|GO:0098813|GO:0007062|GO:0006260|GO:0000070|GO:0006275
	EWSR1	-5.84835	result		0.00288466	TRUE	H__sapiens__1_-788119
	ACD	-7.03258	result		0.000882655	TRUE	H__sapiens__1_-775480	telomere capping|telomere maintenance|positive regulation of binding|telomere maintenance via telomere lengthening|chromosomal region|nuclear telomere cap complex|telomere organization|positive regulation of DNA biosynthetic process|negative regulation of DNA biosynthetic process|establishment of protein localization to chromosome|negative regulation of chromosome organization|regulation of telom…	GO:0016233|GO:0000723|GO:0051099|GO:0010833|GO:0098687|GO:0000783|GO:0032200|GO:2000573|GO:2000279|GO:0070199|GO:2001251|GO:1904356|GO:1904357|GO:0032993|GO:0051054|GO:0051053|GO:2000278|GO:0051101|GO:0032210|GO:0000781|GO:0071897|GO:0032206|GO:0140445|GO:0032205|GO:0070198|GO:0043388|GO:0051972|GO:1904358|GO:0010639|GO:2001252|GO:0006278|GO:0033044|GO:0007004|GO:0034502|GO:0032204|GO:0043247|GO:…
	MATK	-6.93732	result		0.000970866	TRUE	H__sapiens__1_-772916	ERBB signaling pathway|protein tyrosine kinase activity	GO:0038127|GO:0004713
	POT1	-7.1035	result		0.000822222	TRUE	H__sapiens__1_-778776	telomere maintenance via telomere lengthening|telomeric DNA binding|chromosomal region|negative regulation of transferase activity|nuclear telomere cap complex|regulation of response to DNA damage stimulus|regulation of helicase activity|negative regulation of DNA biosynthetic process|negative regulation of chromosome organization|double-strand break repair via nonhomologous end joining|DNA secon…	GO:0010833|GO:0042162|GO:0098687|GO:0051348|GO:0000783|GO:2001020|GO:0051095|GO:2000279|GO:2001251|GO:0006303|GO:0000217|GO:0032993|GO:0051053|GO:2000278|GO:0032210|GO:0000781|GO:0071897|GO:0140445|GO:0003697|GO:0070198|GO:0032356|GO:0006282|GO:0010639|GO:2001252|GO:0000726|GO:0034502|GO:0032204|GO:0000782|GO:0000723|GO:0032200|GO:2000573|GO:0032392|GO:0070199|GO:1904356|GO:1904357|GO:0003684|GO:…
	RPA1	-7.10367	result		0.000822078	TRUE	H__sapiens__1_-779323	positive regulation of protein-containing complex assembly|telomere maintenance|recombinational repair|telomere maintenance via telomere lengthening|replication fork|nuclear replication fork|telomeric DNA binding|chromosomal region|signal transduction by p53 class mediator|translesion synthesis|response to heat|telomere organization|DNA geometric change|cell cycle G1/S phase transition|single-str…	GO:0031334|GO:0000723|GO:0000725|GO:0010833|GO:0005657|GO:0043596|GO:0042162|GO:0098687|GO:0072331|GO:0019985|GO:0009408|GO:0032200|GO:0032392|GO:0044843|GO:0043047|GO:0071824|GO:0043601|GO:0000731|GO:0009266|GO:0032508|GO:0032993|GO:0033260|GO:0030894|GO:0098847|GO:0006302|GO:0044786|GO:0034605|GO:0006310|GO:0000781|GO:0071897|GO:0033683|GO:0090305|GO:0003697|GO:0071103|GO:0006301|GO:0006261|GO:…
	ATRX	-7.10393	result		0.000821867	TRUE	H__sapiens__1_-774388	telomere maintenance|chromosomal region|signal transduction by p53 class mediator|telomere organization|regulation of sister chromatid cohesion|negative regulation of chromosome organization|chromosome, centromeric region|protein-DNA complex subunit organization|positive regulation of cell cycle|sister chromatid segregation|nuclear DNA replication|positive regulation of DNA metabolic process|nucl…	GO:0000723|GO:0098687|GO:0072331|GO:0032200|GO:0007063|GO:2001251|GO:0000775|GO:0071824|GO:0045787|GO:0000819|GO:0033260|GO:0051054|GO:0098813|GO:0045005|GO:0072710|GO:0042770|GO:0044786|GO:0090068|GO:0140097|GO:0000781|GO:0006275|GO:0016887|GO:0007059|GO:0071103|GO:0006323|GO:0140014|GO:0010639|GO:2001252|GO:0006261|GO:0033044|GO:0065004|GO:0090329|GO:0008094|GO:0034502|GO:0032204|GO:0007062|GO:…
	ATM	-6.80862	result		0.00110422	TRUE	H__sapiens__1_-781951	cellular response to abiotic stimulus|signal transduction involved in DNA integrity checkpoint|telomere maintenance via telomere lengthening|cell cycle G2/M phase transition|chromosomal region|negative regulation of cell cycle G1/S phase transition|response to heat|signal transduction involved in cell cycle checkpoint|cell cycle G1/S phase transition|signal transduction involved in mitotic DNA da…	GO:0071214|GO:0072401|GO:0010833|GO:0044839|GO:0098687|GO:1902807|GO:0009408|GO:0072395|GO:0044843|GO:1902402|GO:0009266|GO:0031572|GO:0007050|GO:0051053|GO:0032210|GO:0071897|GO:0071479|GO:0044773|GO:1903046|GO:0070198|GO:0072422|GO:0045930|GO:0010639|GO:0030330|GO:0000726|GO:0031571|GO:0016233|GO:0071156|GO:1901988|GO:2000045|GO:0000086|GO:0032200|GO:0000075|GO:0000819|GO:0010972|GO:0051054|GO:…
	PTPN3	-7.21161	result		0.000737968	TRUE	H__sapiens__1_-773841	phosphoprotein binding|epidermal growth factor receptor signaling pathway|protein phosphorylated amino acid binding|regulation of ERBB signaling pathway|ERBB signaling pathway|negative regulation of ERBB signaling pathway|regulation of epidermal growth factor receptor signaling pathway	GO:0051219|GO:0007173|GO:0045309|GO:1901184|GO:0038127|GO:1901185|GO:0042058
	HBEGF	-7.22956	result		0.00072484	TRUE	H__sapiens__1_-776884	regulation of epidermal growth factor-activated receptor activity|positive regulation of ERBB signaling pathway|peptidyl-tyrosine modification|clathrin-coated vesicle|epidermal growth factor receptor signaling pathway|positive regulation of peptidyl-tyrosine phosphorylation|positive regulation of protein tyrosine kinase activity|regulation of peptidyl-tyrosine phosphorylation|regulation of protei…	GO:0007176|GO:1901186|GO:0018212|GO:0030136|GO:0007173|GO:0050731|GO:0061098|GO:0050730|GO:0051896|GO:0043491|GO:0042058|GO:0061097|GO:0010469|GO:0018108|GO:2000273|GO:0070851|GO:1901184|GO:0038127|GO:0045742|GO:1901185
	UBE2L3	-7.23873	result		0.000718225	TRUE	H__sapiens__1_-788788	regulation of intracellular protein transport|regulation of protein modification by small protein conjugation or removal|positive regulation of cellular protein localization|ubiquitin-like protein ligase binding|regulation of intracellular transport|regulation of protein ubiquitination|protein polyubiquitination	GO:0033157|GO:1903320|GO:1903829|GO:0044389|GO:0032386|GO:0031396|GO:0000209
	PTPRK	-7.2551	result		0.000706562	TRUE	H__sapiens__1_-782343	cellular response to abiotic stimulus|cell-substrate junction assembly|response to UV|cellular response to environmental stimulus|cell-substrate junction organization|epithelial cell proliferation|cellular response to radiation	GO:0071214|GO:0007044|GO:0009411|GO:0104004|GO:0150115|GO:0050673|GO:0071478
	RND1	-6.68179	result		0.00125353	TRUE	H__sapiens__1_-786100	regulation of cell morphogenesis	GO:0022604
	ABL1	-7.28472	result		0.00068594	TRUE	H__sapiens__1_-774815	positive regulation of binding|developmental growth|regulation of cell morphogenesis|Fc receptor mediated stimulatory signaling pathway|negative regulation of transferase activity|protein tyrosine kinase activity|regulation of peptidyl-tyrosine phosphorylation|negative regulation of hydrolase activity|cell-substrate junction assembly|DNA secondary structure binding|phosphoprotein binding|cell-sub…	GO:0051099|GO:0048589|GO:0022604|GO:0002431|GO:0051348|GO:0004713|GO:0050730|GO:0051346|GO:0007044|GO:0000217|GO:0051219|GO:0150115|GO:0045309|GO:0038093|GO:0097193|GO:0019901|GO:0002433|GO:1903320|GO:0018212|GO:0031396|GO:0018108|GO:0046777|GO:0007409|GO:0038094|GO:0051341
	TTYH2	-7.30172	result		0.000674375	TRUE	H__sapiens__1_-780886
	MRNIP	-6.78338	result		0.00113244	TRUE	H__sapiens__1_-783322	recombinational repair|cell cycle G2/M phase transition|DNA integrity checkpoint|negative regulation of cell cycle phase transition|G2/M transition of mitotic cell cycle|regulation of response to DNA damage stimulus|cell cycle checkpoint|DNA damage checkpoint|double-strand break repair via nonhomologous end joining|regulation of double-strand break repair|G2 DNA damage checkpoint|negative regulat…	GO:0000725|GO:0044839|GO:0031570|GO:1901988|GO:0000086|GO:2001020|GO:0000075|GO:0000077|GO:0006303|GO:2000779|GO:0031572|GO:0010972|GO:0051054|GO:0044774|GO:1902750|GO:1902749|GO:0044818|GO:0006302|GO:0006310|GO:0007093|GO:0044773|GO:0010389|GO:0000724|GO:0045930|GO:0000018|GO:0006282|GO:0000726|GO:1901991|GO:0034502|GO:2001022
	CHEK2	-7.31624	result		0.000664654	TRUE	H__sapiens__1_-788333	signal transduction involved in mitotic DNA integrity checkpoint|signal transduction involved in DNA integrity checkpoint|spindle assembly|cell cycle G2/M phase transition|chromosomal region|negative regulation of cell cycle G1/S phase transition|signal transduction involved in cell cycle checkpoint|cell cycle G1/S phase transition|DNA damage checkpoint|signal transduction involved in mitotic DNA…	GO:1902403|GO:0072401|GO:0051225|GO:0044839|GO:0098687|GO:1902807|GO:0072395|GO:0044843|GO:0000077|GO:1902402|GO:0045787|GO:0000082|GO:0007052|GO:0007050|GO:0097193|GO:0044774|GO:1902850|GO:0042770|GO:1902400|GO:0071158|GO:0044773|GO:0072422|GO:2000134|GO:0045930|GO:0140014|GO:0030330|GO:0031571|GO:0044819|GO:0071156|GO:0031570|GO:1901988|GO:0044389|GO:2000045|GO:0072331|GO:0000075|GO:0007051|GO:…
	H2AX	-6.34217	result		0.00176048	TRUE	H__sapiens__1_-789472	double-strand break repair|DNA integrity checkpoint|chromosomal region|regulation of response to DNA damage stimulus|cell cycle checkpoint|DNA conformation change|protein-DNA complex subunit organization|DNA packaging|regulation of DNA repair|site of DNA damage|non-recombinational repair|protein-DNA complex assembly|positive regulation of DNA metabolic process|positive regulation of response to D…	GO:0006302|GO:0031570|GO:0098687|GO:2001020|GO:0000075|GO:0071103|GO:0071824|GO:0006323|GO:0006282|GO:0090734|GO:0000726|GO:0065004|GO:0051054|GO:2001022
	ELP1	-7.38081	result		0.000623096	TRUE	H__sapiens__1_-773838
	PTK6	-7.48142	result		0.000563456	TRUE	H__sapiens__1_-775216	positive regulation of ERBB signaling pathway|peptidyl-tyrosine modification|epidermal growth factor receptor signaling pathway|negative regulation of transferase activity|positive regulation of peptidyl-tyrosine phosphorylation|protein tyrosine kinase activity|regulation of peptidyl-tyrosine phosphorylation|regulation of epidermal growth factor receptor signaling pathway|regulation of protein ty…	GO:1901186|GO:0018212|GO:0007173|GO:0051348|GO:0050731|GO:0004713|GO:0050730|GO:0042058|GO:0061097|GO:0018108|GO:1901184|GO:0038127|GO:0046777
	RPA2	-7.15459	result		0.000781272	TRUE	H__sapiens__1_-777503	recombinational repair|replication fork|telomeric DNA binding|chromosomal region|negative regulation of cell cycle G1/S phase transition|regulation of response to DNA damage stimulus|response to heat|cell cycle G1/S phase transition|DNA damage checkpoint|G1/S transition of mitotic cell cycle|nuclear replisome|response to temperature stimulus|protein-DNA complex|mitotic DNA integrity checkpoint|DN…	GO:0000725|GO:0005657|GO:0042162|GO:0098687|GO:1902807|GO:2001020|GO:0009408|GO:0044843|GO:0000077|GO:0000082|GO:0043601|GO:0009266|GO:0032993|GO:0044774|GO:0006310|GO:0000781|GO:0071897|GO:0044773|GO:0003697|GO:2000134|GO:0045930|GO:0006282|GO:0006301|GO:0044819|GO:0031334|GO:0000723|GO:0031570|GO:1901988|GO:0043596|GO:0044389|GO:0019902|GO:2000045|GO:0072331|GO:0019985|GO:0032200|GO:0000075|GO:…
	BARD1	-0.13992	query	BARD1	0.869428	TRUE	H__sapiens__1_-780406	regulation of intracellular protein transport|double-strand break repair|signal transduction by p53 class mediator|regulation of intracellular transport|non-recombinational repair|protein polyubiquitination	GO:0033157|GO:0006302|GO:0072331|GO:0032386|GO:0000726|GO:0000209
	EZR	-5.56911	result		0.00381388	TRUE	H__sapiens__1_-774722	inositol lipid-mediated signaling|positive regulation of cellular protein localization|regulation of cell morphogenesis|establishment or maintenance of bipolar cell polarity|regulation of intracellular transport|spindle organization|axonogenesis|establishment or maintenance of apical/basal cell polarity|protein kinase binding|establishment or maintenance of cell polarity	GO:0048017|GO:1903829|GO:0022604|GO:0061245|GO:0032386|GO:0007051|GO:0007409|GO:0035088|GO:0019901|GO:0007163
	UBXN1	-7.20617	result		0.000741992	TRUE	H__sapiens__1_-783445	regulation of protein modification by small protein conjugation or removal|ubiquitin-like protein ligase binding|regulation of protein ubiquitination|negative regulation of hydrolase activity	GO:1903320|GO:0044389|GO:0031396|GO:0051346
	ELF3	-6.63532	result		0.00131315	TRUE	H__sapiens__1_-783757
	HSP90B1	-6.89601	result		0.00101182	TRUE	H__sapiens__1_-784655	phosphatase binding	GO:0019902
	CHAMP1	-7.3934	result		0.000615297	TRUE	H__sapiens__1_-790644	chromosome segregation|chromosome, centromeric region|mitotic nuclear division|chromosomal region|condensed chromosome|condensed chromosome, centromeric region|sister chromatid segregation|nuclear chromosome segregation|protein localization to chromosome|mitotic sister chromatid segregation	GO:0007059|GO:0000775|GO:0140014|GO:0098687|GO:0000793|GO:0000779|GO:0000819|GO:0098813|GO:0034502|GO:0000070
	XRCC6	-7.48591	result		0.000560935	TRUE	H__sapiens__1_-789858	cellular response to abiotic stimulus|DNA repair complex|double-strand break repair|telomeric DNA binding|chromosomal region|catalytic activity, acting on DNA|chromosome, telomeric region|positive regulation of response to biotic stimulus|telomere organization|response to gamma radiation|cellular response to ionizing radiation|chromosome, telomeric repeat region|double-strand break repair via non…	GO:0071214|GO:1990391|GO:0006302|GO:0042162|GO:0098687|GO:0140097|GO:0000781|GO:0002833|GO:0032200|GO:0010332|GO:0071479|GO:0140445|GO:0006303|GO:0016887|GO:0010212|GO:0104004|GO:0031349|GO:0032993|GO:0000726|GO:0008094|GO:0004386|GO:0000782|GO:0071478
	NBN	-5.44626	result		0.00431238	TRUE	H__sapiens__1_-775642	recombinational repair|cell cycle G2/M phase transition|chromosomal region|DNA damage checkpoint|negative regulation of chromosome organization|regulation of protein autophosphorylation|G2 DNA damage checkpoint|mitotic DNA integrity checkpoint|negative regulation of DNA metabolic process|signal transduction in response to DNA damage|DNA recombination|chromosome, telomeric region|mitotic DNA damag…	GO:0000725|GO:0044839|GO:0098687|GO:0000077|GO:2001251|GO:0031952|GO:0031572|GO:0044774|GO:0051053|GO:0042770|GO:0006310|GO:0000781|GO:0044773|GO:0010389|GO:0045930|GO:0010639|GO:2001252|GO:0000726|GO:0032204|GO:0016233|GO:0000723|GO:0031570|GO:1901988|GO:0072331|GO:0000086|GO:0032200|GO:0000075|GO:0032392|GO:0090734|GO:1904353|GO:0001325|GO:0010972|GO:0051054|GO:1902750|GO:1902749|GO:0044818|GO:…
	RNF41	-6.45509	result		0.0015725	TRUE	H__sapiens__1_-787872	protein tyrosine kinase binding|protein kinase binding|protein kinase B signaling|regulation of reactive oxygen species metabolic process	GO:1990782|GO:0019901|GO:0043491|GO:2000377
	SMC1B	-6.85599	result		0.00105313	TRUE	H__sapiens__1_-774140	condensed chromosome	GO:0000793
	SPO11	-5.98952	result		0.00250487	TRUE	H__sapiens__1_-773475	double-strand break repair|DNA recombination|meiosis I cell cycle process|catalytic activity, acting on DNA|homologous recombination|meiotic cell cycle process|nucleic acid phosphodiester bond hydrolysis|meiotic nuclear division|meiotic cell cycle|endodeoxyribonuclease activity|meiosis I|reciprocal homologous recombination|deoxyribonuclease activity	GO:0006302|GO:0006310|GO:0061982|GO:0140097|GO:0035825|GO:1903046|GO:0090305|GO:0140013|GO:0051321|GO:0004520|GO:0007127|GO:0140527|GO:0004536
	LMNA	-6.91914	result		0.000988676	TRUE	H__sapiens__1_-783285	cell aging|aging|establishment or maintenance of cell polarity	GO:0007569|GO:0007568|GO:0007163
	MUC16	-6.91966	result		0.000988165	TRUE	H__sapiens__1_-787757	positive regulation of defense response|positive regulation of response to biotic stimulus	GO:0031349|GO:0002833
	DLG3	-7.06045	result		0.000858392	TRUE	H__sapiens__1_-774309	regulation of protein tyrosine kinase activity|regulation of signaling receptor activity|peptidyl-tyrosine modification|establishment or maintenance of bipolar cell polarity|peptidyl-tyrosine phosphorylation|positive regulation of peptidyl-tyrosine phosphorylation|receptor complex|plasma membrane signaling receptor complex|regulation of peptidyl-tyrosine phosphorylation|establishment or maintenan…	GO:0061097|GO:0010469|GO:0018212|GO:0061245|GO:0018108|GO:0050731|GO:0043235|GO:0098802|GO:0050730|GO:0035088|GO:0007163|GO:0051346
	TINF2	-7.10924	result		0.000817512	TRUE	H__sapiens__1_-774710	telomere maintenance|telomere maintenance via telomere lengthening|chromosomal region|nuclear telomere cap complex|telomere organization|negative regulation of DNA biosynthetic process|negative regulation of chromosome organization|regulation of telomere maintenance via telomere lengthening|negative regulation of telomere maintenance via telomere lengthening|protein-DNA complex|negative regulatio…	GO:0000723|GO:0010833|GO:0098687|GO:0000783|GO:0032200|GO:2000279|GO:2001251|GO:1904356|GO:1904357|GO:0032993|GO:0051053|GO:2000278|GO:0032210|GO:0000781|GO:0071897|GO:0140445|GO:0032205|GO:0010639|GO:0050673|GO:0006278|GO:0033044|GO:0007004|GO:0034502|GO:0032204|GO:0000782
	CHTF18	-7.29817	result		0.000676776	TRUE	H__sapiens__1_-778687	regulation of DNA biosynthetic process|catalytic activity, acting on DNA|positive regulation of DNA biosynthetic process|DNA biosynthetic process|regulation of DNA replication|ATPase activity|DNA helicase activity|DNA-dependent DNA replication|regulation of DNA-dependent DNA replication|DNA-dependent ATPase activity|positive regulation of DNA metabolic process|helicase activity|DNA replication	GO:2000278|GO:0140097|GO:2000573|GO:0071897|GO:0006275|GO:0016887|GO:0003678|GO:0006261|GO:0090329|GO:0008094|GO:0051054|GO:0004386|GO:0006260
	FANCD2	-7.30222	result		0.000674044	TRUE	H__sapiens__1_-781332	double-strand break repair|DNA integrity checkpoint|DNA recombination|meiosis I cell cycle process|cell cycle checkpoint|homologous recombination|mitotic cell cycle checkpoint|DNA damage checkpoint|mitotic DNA damage checkpoint|meiotic cell cycle process|meiotic nuclear division|chromosome segregation|response to ionizing radiation|negative regulation of mitotic cell cycle|meiotic cell cycle|chro…	GO:0006302|GO:0031570|GO:0006310|GO:0061982|GO:0000075|GO:0035825|GO:0007093|GO:0000077|GO:0044773|GO:1903046|GO:0140013|GO:0007059|GO:0010212|GO:0045930|GO:0051321|GO:0070192|GO:0007127|GO:0140527|GO:0045143|GO:0045132|GO:0098813|GO:0044774
	CDCA5	-7.30612	result		0.000671416	TRUE	H__sapiens__1_-781623	chromosome condensation|positive regulation of binding|regulation of DNA binding|chromosomal region|positive regulation of cell cycle process|protein localization to chromatin|positive regulation of cell cycle phase transition|regulation of sister chromatid cohesion|positive regulation of DNA binding|chromosome segregation|DNA conformation change|positive regulation of mitotic cell cycle|DNA pack…	GO:0030261|GO:0051099|GO:0051101|GO:0098687|GO:0090068|GO:0071168|GO:1901989|GO:0007063|GO:0043388|GO:0007059|GO:0071103|GO:0045931|GO:0006323|GO:0140014|GO:0045787|GO:0000819|GO:0033044|GO:1901992|GO:0098813|GO:0034502|GO:0007062|GO:0000070
	HSP90AA1	-5.79427	result		0.00304494	TRUE	H__sapiens__1_-774251	positive regulation of protein-containing complex assembly|telomere maintenance|telomere maintenance via telomere lengthening|cell cycle G2/M phase transition|developmental growth|ubiquitin-like protein ligase binding|Fc receptor mediated stimulatory signaling pathway|G2/M transition of mitotic cell cycle|response to heat|telomere organization|positive regulation of DNA biosynthetic process|regul…	GO:0031334|GO:0000723|GO:0010833|GO:0044839|GO:0048589|GO:0044389|GO:0002431|GO:0000086|GO:0009408|GO:0032200|GO:2000573|GO:0051896|GO:0009266|GO:0038127|GO:0038093|GO:0051054|GO:0019901|GO:0002433|GO:0018105|GO:1902749|GO:2000278|GO:1903320|GO:0034605|GO:0071897|GO:0007163|GO:0043491|GO:0051972|GO:0006278|GO:0007409|GO:0038094|GO:0051341|GO:2000377
	UIMC1	-7.43273	result		0.000591571	TRUE	H__sapiens__1_-774470	regulation of cell cycle G2/M phase transition|signal transduction involved in DNA integrity checkpoint|double-strand break repair|cell cycle G2/M phase transition|DNA integrity checkpoint|negative regulation of cell cycle phase transition|signal transduction in response to DNA damage|regulation of response to DNA damage stimulus|cell cycle checkpoint|signal transduction involved in cell cycle ch…	GO:1902749|GO:0072401|GO:0006302|GO:0044839|GO:0031570|GO:1901988|GO:0042770|GO:2001020|GO:0000075|GO:0072395|GO:0000077|GO:0072422|GO:0006282|GO:0031572|GO:0000726|GO:0051054|GO:1902750|GO:2001022
	CBLC	-7.45846	result		0.000576543	TRUE	H__sapiens__1_-780974	regulation of epidermal growth factor-activated receptor activity|peptidyl-tyrosine modification|epidermal growth factor receptor signaling pathway|negative regulation of transferase activity|protein tyrosine kinase binding|regulation of peptidyl-tyrosine phosphorylation|regulation of epidermal growth factor receptor signaling pathway|regulation of protein tyrosine kinase activity|regulation of s…	GO:0007176|GO:0018212|GO:0007173|GO:0051348|GO:1990782|GO:0050730|GO:0042058|GO:0061097|GO:0010469|GO:0051219|GO:0018108|GO:0070851|GO:0045309|GO:1901184|GO:0038127|GO:0019901|GO:1901185
	GRB2	-5.34022	result		0.00479483	TRUE	H__sapiens__1_-787145	cellular response to abiotic stimulus|epidermal growth factor receptor signaling pathway|Fc receptor mediated stimulatory signaling pathway|regulation of protein kinase B signaling|protein kinase B signaling|regulation of epidermal growth factor receptor signaling pathway|response to ionizing radiation|cellular response to environmental stimulus|phosphoprotein binding|growth factor receptor bindi…	GO:0071214|GO:0007173|GO:0002431|GO:0051896|GO:0043491|GO:0042058|GO:0010212|GO:0104004|GO:0051219|GO:0070851|GO:0045309|GO:1901184|GO:0038127|GO:0038093|GO:0007409|GO:0038094|GO:0071478|GO:0002433|GO:1901185|GO:2000377
	NRG2	-6.9139	result		0.000993873	TRUE	H__sapiens__1_-782970	ERBB signaling pathway|regulation of protein kinase B signaling|protein kinase B signaling	GO:0038127|GO:0051896|GO:0043491
	GRAP2	-7.14796	result		0.000786468	TRUE	H__sapiens__1_-775022	Fc receptor signaling pathway	GO:0038093
	ERBB4	-7.15239	result		0.000782988	TRUE	H__sapiens__1_-787264	transmembrane receptor protein kinase activity|basolateral plasma membrane|peptidyl-tyrosine modification|developmental growth|positive regulation of peptidyl-tyrosine phosphorylation|protein tyrosine kinase activity|regulation of peptidyl-tyrosine phosphorylation|regulation of protein kinase B signaling|protein kinase B signaling|peptidyl-tyrosine phosphorylation|growth factor receptor binding|E…	GO:0019199|GO:0016323|GO:0018212|GO:0048589|GO:0050731|GO:0004713|GO:0050730|GO:0051896|GO:0043491|GO:0018108|GO:0070851|GO:0038127|GO:0045178
	CPNE3	-7.21629	result		0.000734524	TRUE	H__sapiens__1_-774407	ERBB signaling pathway|protein tyrosine kinase binding|protein kinase binding	GO:0038127|GO:1990782|GO:0019901
	BTC	-6.08909	result		0.00226746	TRUE	H__sapiens__1_-786519	positive regulation of nuclear division|positive regulation of ERBB signaling pathway|clathrin-coated vesicle|epidermal growth factor receptor signaling pathway|positive regulation of protein tyrosine kinase activity|regulation of peptidyl-tyrosine phosphorylation|regulation of protein kinase B signaling|regulation of epidermal growth factor receptor signaling pathway|regulation of protein tyrosi…	GO:0051785|GO:1901186|GO:0030136|GO:0007173|GO:0061098|GO:0050730|GO:0051896|GO:0042058|GO:0061097|GO:0010469|GO:0045787|GO:0070851|GO:0038127|GO:0045742|GO:1901185|GO:0007176|GO:0018212|GO:0090068|GO:0050731|GO:0043491|GO:0140014|GO:0018108|GO:2000273|GO:1901184|GO:0007088|GO:0051783
	STUB1	-7.07748	result		0.000843898	TRUE	H__sapiens__1_-775537	positive regulation of protein-containing complex assembly|regulation of protein modification by small protein conjugation or removal|ubiquitin-like protein ligase binding|response to temperature stimulus|response to heat|ERBB signaling pathway|regulation of protein ubiquitination|protein polyubiquitination	GO:0031334|GO:1903320|GO:0044389|GO:0009266|GO:0009408|GO:0038127|GO:0031396|GO:0000209
	SIRT7	-7.28065	result		0.000688736	TRUE	H__sapiens__1_-789222	regulation of protein modification by small protein conjugation or removal|double-strand break repair|meiosis I cell cycle process|regulation of response to DNA damage stimulus|regulation of protein ubiquitination|meiotic cell cycle process|double-strand break repair via nonhomologous end joining|meiotic nuclear division|chromosome segregation|regulation of intracellular protein transport|meiotic…	GO:1903320|GO:0006302|GO:0061982|GO:2001020|GO:0031396|GO:1903046|GO:0006303|GO:0140013|GO:0007059|GO:0033157|GO:0051321|GO:0140014|GO:0006282|GO:0070192|GO:0006261|GO:0007127|GO:2000779|GO:0090734|GO:0032386|GO:0045143|GO:0000726|GO:0045132|GO:0098813|GO:0006260
	REC8	-5.92394	result		0.00267464	TRUE	H__sapiens__1_-775152	recombinational repair|synaptonemal structure|chromosomal region|condensed chromosome|homologous chromosome pairing at meiosis|synaptonemal complex organization|chromosome, centromeric region|meiosis II cell cycle process|meiotic cell cycle|chromosome organization involved in meiotic cell cycle|sister chromatid segregation|reciprocal homologous recombination|homologous chromosome segregation|meio…	GO:0000725|GO:0099086|GO:0098687|GO:0000793|GO:0007129|GO:0070193|GO:0000775|GO:0061983|GO:0051321|GO:0070192|GO:0000819|GO:0140527|GO:0045143|GO:0045144|GO:0098813|GO:0006302|GO:0000779|GO:0006310|GO:0061982|GO:0035825|GO:1903046|GO:0140013|GO:0007059|GO:0000794|GO:0000724|GO:0007135|GO:0140014|GO:0007127|GO:0045132|GO:0007062|GO:0000070
	SNTA1	-6.81645	result		0.00109561	TRUE	H__sapiens__1_-775261
	ERBIN	-6.70134	result		0.00122927	TRUE	H__sapiens__1_-776864	basolateral plasma membrane|establishment or maintenance of bipolar cell polarity|ERBB signaling pathway|establishment or maintenance of apical/basal cell polarity|basal part of cell|establishment or maintenance of cell polarity	GO:0016323|GO:0061245|GO:0038127|GO:0035088|GO:0045178|GO:0007163
	H3-4	-7.41985	result		0.000599236	TRUE	H__sapiens__1_-785048	DNA conformation change|telomere maintenance|double-strand break repair|protein-DNA complex subunit organization|DNA packaging|chromosomal region|chromosome, telomeric region|protein-DNA complex|telomere organization|non-recombinational repair|protein-DNA complex assembly	GO:0071103|GO:0000723|GO:0006302|GO:0071824|GO:0006323|GO:0098687|GO:0000781|GO:0032993|GO:0032200|GO:0000726|GO:0065004
	RAD21L1	-6.71808	result		0.00120886	TRUE	H__sapiens__1_-811747	recombinational repair|synaptonemal structure|chromosomal region|condensed chromosome|homologous chromosome pairing at meiosis|synaptonemal complex organization|chromosome, centromeric region|meiosis II cell cycle process|meiotic cell cycle|chromosome organization involved in meiotic cell cycle|sister chromatid segregation|homologous chromosome segregation|meiotic sister chromatid segregation|nuc…	GO:0000725|GO:0099086|GO:0098687|GO:0000793|GO:0007129|GO:0070193|GO:0000775|GO:0061983|GO:0051321|GO:0070192|GO:0000819|GO:0045143|GO:0045144|GO:0098813|GO:0006302|GO:0000779|GO:0006310|GO:0061982|GO:1903046|GO:0140013|GO:0007059|GO:0000794|GO:0000724|GO:0007135|GO:0140014|GO:0007127|GO:0045132|GO:0007062|GO:0000070
	DOCK7	-7.2466	result		0.000712596	TRUE	H__sapiens__1_-777335	establishment or maintenance of cell polarity|peptidyl-serine phosphorylation	GO:0007163|GO:0018105
	UBE2D3	-7.20387	result		0.000743702	TRUE	H__sapiens__1_-776404	regulation of intracellular protein transport|positive regulation of cellular protein localization|regulation of intracellular transport|protein polyubiquitination	GO:0033157|GO:1903829|GO:0032386|GO:0000209
	SRC	-6.72133	result		0.00120494	TRUE	H__sapiens__1_-790078	inositol lipid-mediated signaling|positive regulation of protein-containing complex assembly|telomere maintenance|telomere maintenance via telomere lengthening|regulation of cell morphogenesis|Fc receptor mediated stimulatory signaling pathway|negative regulation of transferase activity|telomere organization|negative regulation of DNA biosynthetic process|positive regulation of protein tyrosine k…	GO:0048017|GO:0031334|GO:0000723|GO:0010833|GO:0022604|GO:0002431|GO:0051348|GO:0032200|GO:2000279|GO:0061098|GO:0004713|GO:2001251|GO:0050730|GO:0051896|GO:1904356|GO:0051346|GO:1904357|GO:0061097|GO:0007044|GO:0031349|GO:0150115|GO:0038127|GO:0038093|GO:0097193|GO:0051053|GO:0002433|GO:2000278|GO:0018212|GO:0032210|GO:0002833|GO:0050731|GO:0071897|GO:0032205|GO:0043491|GO:0048015|GO:0051972|GO:…
	NRG4	-6.8241	result		0.00108725	TRUE	H__sapiens__1_-785420	ERBB signaling pathway|regulation of protein kinase B signaling|protein kinase B signaling	GO:0038127|GO:0051896|GO:0043491
	ABCB5	-6.92365	result		0.000984228	TRUE	H__sapiens__1_-772804
	AC116366.2	-6.03362	result		0.00239679	TRUE	H__sapiens__1_-835189

## Sheet: Supplementary Table 3
	Table S3. Gene ontology and KEGG pathway analysis of ERBB2, RAD21, RAD50 and BARD1 genes.
	Category	Term	Count	%	PValue	Genes	List Total	Pop Hits	Pop Total	Fold Enrichment	Bonferroni	Benjamini	FDR
Molecular Function	GOTERM_MF_DIRECT	GO:0005515~protein binding	99	96.1165	3.12635e-13	MRE11, UBE2D3, CBLC, SMC6, SMC3, UBE2L3, GRAP2, CHEK2, CPNE3, NBN, TINF2, MATK, EREG, RNF41, MSH6, BTC, EWSR1, FANCD2, EZR, TP53, GRB7, BLM, TTYH2, PRKDC, CDCA5, TGFA, PDS5B, PDS5A, HSP90B1, MRNIP, RAD21, ABL1, CSTF1, PLCG2, BARD1, ACD, XRCC6, MUC16, PTK6, WAPL, STAG1, STAG2, DLG3, CDK4, GRB2, ATM, H2AX, PTPRU, UBXN1, SPO11, ITGB4, DOCK7, BRCA1, PTPRK, CHTF18, RND1, LMNB1, NIPBL, UIMC1, CHAMP1, T…	103	12619	18908	1.44019	9.19158e-11	9.19146e-11	7.50323e-11
	GOTERM_MF_DIRECT	GO:0003684~damaged DNA binding	11	10.6796	2.98196e-12	H2AX, MSH6, XRCC6, PCNA, RPA3, RPA1, RBBP8, RPA2, BRCA1, NBN, SMC6	103	68	18908	29.6956	8.76693e-10	4.38348e-10	3.57835e-10
	GOTERM_MF_DIRECT	GO:0008022~protein C-terminus binding	14	13.5922	9.97175e-11	XRCC6, MRE11, PCNA, SRC, TERF1, TERF2, NIPBL, RAD51, DLG3, ERBB2, ABL1, PTK2B, TOPBP1, EZR	103	209	18908	12.2967	2.93169e-08	9.77231e-09	7.9774e-09
	GOTERM_MF_DIRECT	GO:0005524~ATP binding	31	30.0971	2.99974e-10	BLM, SPO11, PRKDC, SRC, UBE2D3, ABCB5, SMC6, SMC3, CHTF18, EGFR, HSP90B1, UBE2L3, WRN, ERBB3, ERBB4, CHEK2, ERBB2, ABL1, PTK2B, XRCC6, HSP90AA1, ATRX, MATK, PTK6, SMC1A, SMC1B, MSH6, RAD50, RAD51, CDK4, ATM	103	1541	18908	3.6929	8.81924e-08	2.20481e-08	1.79985e-08
	GOTERM_MF_DIRECT	GO:0003682~chromatin binding	18	17.4757	5.27106e-10	PCNA, RAD21L1, CDCA5, ATRX, SIRT7, SMC3, SMC1A, REC8, EGFR, MSH6, STAG1, NIPBL, WRN, RAD51, MRNIP, STAG2, RAD21, TP53	103	469	18908	7.04544	1.54969e-07	3.09938e-08	2.53011e-08
	GOTERM_MF_DIRECT	GO:0098505~G-rich strand telomeric DNA binding	6	5.82524	1.02066e-09	RPA1, TERF2IP, RPA2, POT1, TERF1, TERF2	103	10	18908	110.144	3.00074e-07	5.00123e-08	4.08264e-08
	GOTERM_MF_DIRECT	GO:0042162~telomeric DNA binding	7	6.79612	4.48032e-09	ACD, XRCC6, TINF2, TERF2IP, POT1, TERF1, TERF2	103	26	18908	49.4235	1.31721e-06	1.88174e-07	1.53611e-07
	GOTERM_MF_DIRECT	GO:0003677~DNA binding	27	26.2136	6.37384e-09	H2AX, BLM, MRE11, PCNA, SPO11, PDS5B, BRCA1, CHTF18, WRN, RAD21, UIMC1, ABL1, RBBP8, TOPBP1, XRCC6, ATRX, RPA1, TERF1, SMC1A, SMC1B, RAD50, RAD51, H3-4, RPA3, TERF2IP, ATM, TP53	103	1336	18908	3.70993	1.87391e-06	2.34239e-07	1.91215e-07
	GOTERM_MF_DIRECT	GO:0031625~ubiquitin protein ligase binding	14	13.5922	1.08518e-08	HSP90AA1, UBXN1, SRC, RPA2, BRCA1, SMC6, EGFR, UBE2L3, DLG3, ERBB3, CHEK2, PTK2B, STUB1, TP53	103	307	18908	8.3714	3.19042e-06	3.54492e-07	2.89381e-07
	GOTERM_MF_DIRECT	GO:0005154~epidermal growth factor receptor binding	7	6.79612	3.03721e-08	BTC, ERBB4, CBLC, TGFA, GRB2, EREG, HBEGF	103	35	18908	36.7146	8.92936e-06	8.9294e-07	7.2893e-07
	GOTERM_MF_DIRECT	GO:0004713~protein tyrosine kinase activity	9	8.73786	1.74227e-07	ERBB3, ERBB4, SRC, ERBB2, MATK, ABL1, PTK2B, PTK6, EGFR	103	113	18908	14.6208	5.12214e-05	4.65661e-06	3.80132e-06
	GOTERM_MF_DIRECT	GO:0004714~transmembrane receptor protein tyrosine kinase activity	9	8.73786	2.1345e-07	ERBB3, ERBB4, SRC, ERBB2, MATK, ABL1, PTK2B, PTK6, EGFR	103	116	18908	14.2427	6.27524e-05	5.22953e-06	4.269e-06
	GOTERM_MF_DIRECT	GO:0019899~enzyme binding	13	12.6214	1.27298e-06	H2AX, PCNA, PRKDC, SRC, RPA2, BRCA1, TERF2, EGFR, UBE2L3, MSH6, RAD51, STUB1, TP53	103	390	18908	6.11909	0.000374186	2.87889e-05	2.35011e-05
	GOTERM_MF_DIRECT	GO:0030297~transmembrane receptor protein tyrosine kinase activator activity	5	4.85437	1.3821e-06	BTC, TGFA, EGFR, EREG, HBEGF	103	16	18908	57.3665	0.000406256	2.90242e-05	2.36932e-05
	GOTERM_MF_DIRECT	GO:0003690~double-stranded DNA binding	8	7.76699	3.29577e-06	MSH6, XRCC6, RAD51, MRE11, PRKDC, RBBP8, SMC3, EGFR	103	117	18908	12.552	0.000968487	6.4597e-05	5.27323e-05
	GOTERM_MF_DIRECT	GO:0001784~phosphotyrosine binding	6	5.82524	5.30338e-06	GRAP2, PLCG2, ABL1, CBLC, GRB2, PTPN3	103	47	18908	23.4348	0.00155798	9.37072e-05	7.64957e-05
	GOTERM_MF_DIRECT	GO:0070182~DNA polymerase binding	5	4.85437	5.41845e-06	ACD, HSP90AA1, RAD51, PCNA, FANCD2	103	22	18908	41.7211	0.00159176	9.37072e-05	7.64957e-05
	GOTERM_MF_DIRECT	GO:0019903~protein phosphatase binding	7	6.79612	1.04121e-05	DLG3, ERBB2, RPA2, GRB2, TP53, EGFR, HSP90B1	103	92	18908	13.9675	0.0030565	0.000170065	0.000138828
	GOTERM_MF_DIRECT	GO:0003691~double-stranded telomeric DNA binding	4	3.8835	1.2505e-05	XRCC6, RAD50, TERF1, TERF2	103	9	18908	81.5879	0.00366975	0.000193499	0.000157958
	GOTERM_MF_DIRECT	GO:0003678~DNA helicase activity	6	5.82524	1.93752e-05	BLM, XRCC6, WRN, RAD50, MRE11, ATRX	103	61	18908	18.0563	0.00568016	0.000284815	0.000232502
	GOTERM_MF_DIRECT	GO:0016887~ATPase activity	11	10.6796	2.15648e-05	BLM, XRCC6, HSP90AA1, WRN, RAD50, ATRX, CHTF18, SMC1A, SMC3, HSP90B1, SMC1B	103	354	18908	5.70424	0.00632007	0.000301907	0.000246455
	GOTERM_MF_DIRECT	GO:0042802~identical protein binding	24	23.301	3.56468e-05	GRB7, BLM, HSP90AA1, MRE11, PCNA, SEMA4D, PTK6, BRCA1, TERF1, EGFR, RNF41, RAD50, RAD51, ERBB3, EWSR1, CHEK2, LMNA, ERBB2, RBBP8, GRB2, ATM, TOPBP1, EZR, TP53	103	1722	18908	2.55851	0.0104256	0.00047527	0.000387975
	GOTERM_MF_DIRECT	GO:0003697~single-stranded DNA binding	7	6.79612	3.7181e-05	BLM, RAD51, RPA3, RPA1, RBBP8, RPA2, SMC6	103	115	18908	11.174	0.0108719	0.00047527	0.000387975
	GOTERM_MF_DIRECT	GO:0044877~macromolecular complex binding	11	10.6796	8.21678e-05	RANBP2, ACD, XRCC6, WRN, PCNA, CDK4, CDCA5, PTK2B, GRB2, ATM, TERF2	103	415	18908	4.86579	0.0238689	0.00100656	0.000821678
	GOTERM_MF_DIRECT	GO:1905773~8-hydroxy-2'-deoxyguanosine DNA binding	3	2.91262	8.61471e-05	BLM, WRN, POT1	103	3	18908	183.573	0.0250103	0.00101309	0.000827012
	GOTERM_MF_DIRECT	GO:0000400~four-way junction DNA binding	4	3.8835	9.81003e-05	MSH6, BLM, WRN, ABL1	103	17	18908	43.1936	0.0284309	0.00110929	0.000905541
	GOTERM_MF_DIRECT	GO:0004715~non-membrane spanning protein tyrosine kinase activity	5	4.85437	0.000109444	SRC, MATK, ABL1, PTK2B, PTK6	103	46	18908	19.9536	0.0316662	0.00119173	0.000972838
	GOTERM_MF_DIRECT	GO:0051117~ATPase binding	6	5.82524	0.000147689	UBXN1, SRC, EZR, EGFR, SNTA1, PTPN3	103	93	18908	11.8434	0.0424946	0.00155074	0.00126591
	GOTERM_MF_DIRECT	GO:0036033~mediator complex binding	3	2.91262	0.000171687	NIPBL, SMC1A, SMC3	103	4	18908	137.68	0.0492273	0.00168253	0.00137349
	GOTERM_MF_DIRECT	GO:0061821~telomeric D-loop binding	3	2.91262	0.000171687	BLM, WRN, POT1	103	4	18908	137.68	0.0492273	0.00168253	0.00137349
	GOTERM_MF_DIRECT	GO:0000403~Y-form DNA binding	3	2.91262	0.000285137	BLM, WRN, RBBP8	103	5	18908	110.144	0.0804235	0.00250949	0.00204856
	GOTERM_MF_DIRECT	GO:0043047~single-stranded telomeric DNA binding	3	2.91262	0.000285137	RAD50, RPA1, POT1	103	5	18908	110.144	0.0804235	0.00250949	0.00204856
	GOTERM_MF_DIRECT	GO:0048018~receptor agonist activity	5	4.85437	0.000289289	BTC, NRG4, TGFA, EREG, HBEGF	103	59	18908	15.557	0.0815459	0.00250949	0.00204856
	GOTERM_MF_DIRECT	GO:0008083~growth factor activity	7	6.79612	0.000290213	BTC, NRG4, GDF15, TGFA, NRG2, EREG, HBEGF	103	167	18908	7.69467	0.0817953	0.00250949	0.00204856
	GOTERM_MF_DIRECT	GO:0030971~receptor tyrosine kinase binding	5	4.85437	0.000419826	PCNA, CBLC, CPNE3, TP53, RNF41	103	65	18908	14.121	0.116138	0.00348062	0.00284132
	GOTERM_MF_DIRECT	GO:0032405~MutLalpha complex binding	3	2.91262	0.000426198	MSH6, WRN, PCNA	103	6	18908	91.7864	0.117793	0.00348062	0.00284132
	GOTERM_MF_DIRECT	GO:0000405~bubble DNA binding	3	2.91262	0.00078998	BLM, WRN, ABL1	103	8	18908	68.8398	0.207328	0.00627714	0.00512419
	GOTERM_MF_DIRECT	GO:0000014~single-stranded DNA endodeoxyribonuclease activity	3	2.91262	0.00101212	RAD50, MRE11, RBBP8	103	9	18908	61.1909	0.257485	0.00783058	0.00639231
	GOTERM_MF_DIRECT	GO:0051880~G-quadruplex DNA binding	3	2.91262	0.0012607	BLM, WRN, RAD50	103	10	18908	55.0718	0.309872	0.0095037	0.00775813
	GOTERM_MF_DIRECT	GO:0008094~DNA-dependent ATPase activity	4	3.8835	0.00130266	MSH6, BLM, XRCC6, RAD51	103	40	18908	18.3573	0.318345	0.00957454	0.00781595
	GOTERM_MF_DIRECT	GO:0016301~kinase activity	7	6.79612	0.00141519	PRKDC, CDK4, CHEK2, ERBB2, ELP1, ABL1, EGFR	103	226	18908	5.68588	0.340557	0.0101479	0.00828404
	GOTERM_MF_DIRECT	GO:0019900~kinase binding	5	4.85437	0.00226332	BARD1, DLG3, SRC, STUB1, EGFR	103	102	18908	8.99867	0.486328	0.0158432	0.0129332
	GOTERM_MF_DIRECT	GO:0004842~ubiquitin-protein transferase activity	7	6.79612	0.00249762	BARD1, UBE2D3, CBLC, STUB1, BRCA1, RNF41, UBE2L3	103	253	18908	5.07909	0.5206	0.0170768	0.0139402
	GOTERM_MF_DIRECT	GO:0030296~protein tyrosine kinase activator activity	3	2.91262	0.00289033	ERBB3, ERBB4, EGFR	103	15	18908	36.7146	0.573007	0.0193127	0.0157654
	GOTERM_MF_DIRECT	GO:0047485~protein N-terminus binding	5	4.85437	0.00360105	NIPBL, RPA2, ATM, NBN, TP53	103	116	18908	7.91262	0.653759	0.0235269	0.0192056
	GOTERM_MF_DIRECT	GO:0008408~3'-5' exonuclease activity	3	2.91262	0.00371745	WRN, RAD50, MRE11	103	17	18908	32.3952	0.66545	0.0237594	0.0193954
	GOTERM_MF_DIRECT	GO:0046982~protein heterodimerization activity	8	7.76699	0.0041452	BARD1, H2AX, H3-4, ERBB3, ERBB2, SMC1A, SMC3, TP53	103	374	18908	3.92669	0.705131	0.0259296	0.021167
	GOTERM_MF_DIRECT	GO:0004672~protein kinase activity	8	7.76699	0.00445456	ERBB3, PRKDC, SRC, CDK4, CHEK2, ERBB2, ABL1, EGFR	103	379	18908	3.87489	0.730871	0.0272842	0.0222728
	GOTERM_MF_DIRECT	GO:0005102~receptor binding	8	7.76699	0.00571485	SEMA4D, NRG4, SRC, ERBIN, PTK2B, PTK6, NRG2, RND1	103	397	18908	3.6992	0.814553	0.0342891	0.0279911
	GOTERM_MF_DIRECT	GO:0097110~scaffold protein binding	4	3.8835	0.00642258	XRCC6, HSP90AA1, SRC, PLCG2	103	70	18908	10.4899	0.849581	0.0377648	0.0308284
	GOTERM_MF_DIRECT	GO:0043621~protein self-association	4	3.8835	0.0077707	ELP1, ABL1, PTK2B, TP53	103	75	18908	9.79055	0.899088	0.0447958	0.036568
	GOTERM_MF_DIRECT	GO:0061849~telomeric G-quadruplex DNA binding	2	1.94175	0.0107603	BLM, WRN	103	2	18908	183.573	0.958442	0.059689	0.0487257
	GOTERM_MF_DIRECT	GO:0061749~forked DNA-dependent helicase activity	2	1.94175	0.0107603	BLM, WRN	103	2	18908	183.573	0.958442	0.059689	0.0487257
	GOTERM_MF_DIRECT	GO:0046875~ephrin receptor binding	3	2.91262	0.0121024	SRC, ABL1, GRB2	103	31	18908	17.7651	0.972119	0.0658906	0.0537883
	GOTERM_MF_DIRECT	GO:0042803~protein homodimerization activity	10	9.70874	0.0156541	BARD1, BLM, HSP90AA1, WRN, ERBB4, GDF15, CHEK2, STUB1, TERF1, TERF2	103	719	18908	2.55317	0.99033	0.0815968	0.0666096
	GOTERM_MF_DIRECT	GO:0004677~DNA-dependent protein kinase activity	2	1.94175	0.0160973	PRKDC, ATM	103	3	18908	122.382	0.991529	0.0815968	0.0666096
	GOTERM_MF_DIRECT	GO:0005006~epidermal growth factor-activated receptor activity	2	1.94175	0.0160973	ERBB4, EGFR	103	3	18908	122.382	0.991529	0.0815968	0.0666096
	GOTERM_MF_DIRECT	GO:0038131~neuregulin receptor activity	2	1.94175	0.0160973	ERBB3, ERBB4	103	3	18908	122.382	0.991529	0.0815968	0.0666096
	GOTERM_MF_DIRECT	GO:0019838~growth factor binding	3	2.91262	0.0169748	ERBB3, ERBB2, OSMR	103	37	18908	14.8843	0.993484	0.0831767	0.0678993
	GOTERM_MF_DIRECT	GO:0097718~disordered domain specific binding	3	2.91262	0.0169748	HSP90AA1, EZR, TP53	103	37	18908	14.8843	0.993484	0.0831767	0.0678993
	GOTERM_MF_DIRECT	GO:0019901~protein kinase binding	8	7.76699	0.0206698	GRB7, CHEK2, PLCG2, GRB2, PTPRK, TP53, EGFR, RND1	103	511	18908	2.87394	0.997846	0.0996217	0.0813238
	GOTERM_MF_DIRECT	GO:0003723~RNA binding	15	14.5631	0.0263481	BARD1, RANBP2, GRB7, XRCC6, HSP90AA1, PRKDC, BRCA1, SMC1A, UBE2L3, HSP90B1, EWSR1, CSTF1, GRB2, CPNE3, EZR	103	1471	18908	1.87192	0.99961	0.122589	0.100073
	GOTERM_MF_DIRECT	GO:0038132~neuregulin binding	2	1.94175	0.0266861	ERBB3, ITGB4	103	5	18908	73.4291	0.999648	0.122589	0.100073
	GOTERM_MF_DIRECT	GO:0043125~ErbB-3 class receptor binding	2	1.94175	0.0266861	ERBB3, ERBB2	103	5	18908	73.4291	0.999648	0.122589	0.100073
	GOTERM_MF_DIRECT	GO:0070087~chromo shadow domain binding	2	1.94175	0.031938	NIPBL, ATRX	103	6	18908	61.1909	0.999928	0.142269	0.116138
	GOTERM_MF_DIRECT	GO:0009378~four-way junction helicase activity	2	1.94175	0.031938	BLM, WRN	103	6	18908	61.1909	0.999928	0.142269	0.116138
	GOTERM_MF_DIRECT	GO:0003720~telomerase activity	2	1.94175	0.0371619	TERF1, TERF2	103	7	18908	52.4494	0.999985	0.163069	0.133117
	GOTERM_MF_DIRECT	GO:0030911~TPR domain binding	2	1.94175	0.0423579	HSP90AA1, STUB1	103	8	18908	45.8932	0.999997	0.183136	0.149499
	GOTERM_MF_DIRECT	GO:0030235~nitric-oxide synthase regulator activity	2	1.94175	0.0475262	HSP90AA1, EGFR	103	9	18908	40.794	0.999999	0.202503	0.165308
							103
	Category	Term	Count	%	PValue	Genes	103	Pop Hits	Pop Total	Fold Enrichment	Bonferroni	Benjamini	FDR
Cellular Component	GOTERM_CC_DIRECT	GO:0000781~chromosome, telomeric region	24	23.301	9.41033e-27	H2AX, ACD, BLM, XRCC6, MRE11, PCNA, SPO11, PRKDC, ATRX, TINF2, RPA1, RPA2, SMC6, TERF1, TERF2, WRN, RAD50, RAD51, H3-4, CHEK2, TERF2IP, POT1, ATM, NBN	103	173	20580	27.7187	2.32435e-24	2.32435e-24	1.88207e-24
	GOTERM_CC_DIRECT	GO:0005654~nucleoplasm	66	64.0777	6.79306e-23	H2AX, MRE11, UBXN1, UBE2D3, BRCA1, SMC6, SMC3, CHTF18, LMNB1, UBE2L3, NIPBL, GRAP2, CHEK2, UIMC1, CHAMP1, CPNE3, TOPBP1, NBN, HSP90AA1, ATRX, TINF2, SIRT7, SMC1A, TERF1, TERF2, SMC1B, MSH6, ELF3, FANCD2, EWSR1, POT1, TERF2IP, TP53, BLM, PCNA, SRC, PRKDC, CDCA5, PDS5B, PDS5A, WRN, MRNIP, ERBB4, RAD21, LMNA, ABL1, RBBP8, CSTF1, RANBP2, BARD1, ACD, XRCC6, RPA1, RPA2, PTK6, WAPL, STAG1, RAD50, RAD51,…	103	3960	20580	3.3301	1.67789e-20	8.38943e-21	6.79306e-21
	GOTERM_CC_DIRECT	GO:0005634~nucleus	72	69.9029	2.73002e-17	H2AX, MRE11, UBXN1, UBE2D3, BRCA1, SMC6, SMC3, CHTF18, LMNB1, UBE2L3, NIPBL, GRAP2, CHEK2, UIMC1, CHAMP1, CPNE3, TOPBP1, NBN, HSP90AA1, RAD21L1, ATRX, SIRT7, SMC1A, TERF1, TERF2, SMC1B, MSH6, ELF3, ESPL1, FANCD2, EWSR1, POT1, TERF2IP, TP53, BLM, PCNA, PRKDC, CDCA5, TGFA, PDS5B, PDS5A, EGFR, HSP90B1, WRN, MRNIP, ERBB4, RAD21, ERBB2, LMNA, ABL1, RBBP8, PTK2B, BARD1, XRCC6, GDF15, ELP1, RPA1, ERBIN,…	103	6007	20580	2.39488	6.74316e-15	2.24772e-15	1.82002e-15
	GOTERM_CC_DIRECT	GO:0008278~cohesin complex	8	7.76699	9.97835e-14	STAG1, STAG2, RAD21L1, RAD21, SMC1A, SMC3, REC8, SMC1B	103	13	20580	122.957	2.46528e-11	6.16163e-12	4.98918e-12
	GOTERM_CC_DIRECT	GO:0005694~chromosome	17	16.5049	1.50266e-13	BLM, SPO11, RAD21L1, CDCA5, BRCA1, PDS5B, SMC6, SMC3, PDS5A, SMC1A, WAPL, MSH6, STAG1, WRN, STAG2, RAD21, TOPBP1	103	256	20580	13.2684	3.71027e-11	6.20094e-12	5.02101e-12
	GOTERM_CC_DIRECT	GO:0035861~site of double-strand break	12	11.6505	1.5063e-13	H2AX, RAD50, RAD51, MRE11, RPA3, LMNA, RBBP8, RPA2, NBN, SIRT7, SMC6, TP53	103	78	20580	30.7394	3.72123e-11	6.20094e-12	5.02101e-12
	GOTERM_CC_DIRECT	GO:0000775~chromosome, centromeric region	11	10.6796	6.90875e-13	STAG1, STAG2, CDCA5, RAD21, PDS5B, SMC6, SMC1A, SMC3, PDS5A, WAPL, SMC1B	103	64	20580	34.3416	1.7065e-10	2.4378e-11	1.97393e-11
	GOTERM_CC_DIRECT	GO:0016604~nuclear body	18	17.4757	9.18803e-13	ACD, PCNA, ATRX, TINF2, RPA2, PTK6, BRCA1, TERF1, TERF2, STAG1, FANCD2, LMNA, UIMC1, CHAMP1, ABL1, TERF2IP, TOPBP1, TP53	103	340	20580	10.578	2.26949e-10	2.8368e-11	2.29701e-11
	GOTERM_CC_DIRECT	GO:0000783~nuclear telomere cap complex	7	6.79612	1.05986e-12	ACD, XRCC6, TINF2, TERF2IP, POT1, TERF1, TERF2	103	9	20580	155.405	2.61775e-10	2.90873e-11	2.35525e-11
	GOTERM_CC_DIRECT	GO:0070533~BRCA1-C complex	6	5.82524	1.61886e-11	BARD1, RAD50, MRE11, RBBP8, BRCA1, NBN	103	6	20580	199.806	3.99859e-09	3.99858e-10	3.23771e-10
	GOTERM_CC_DIRECT	GO:0070187~shelterin complex	6	5.82524	5.64374e-11	ACD, TINF2, TERF2IP, POT1, TERF1, TERF2	103	7	20580	171.262	1.394e-08	1.26728e-09	1.02614e-09
	GOTERM_CC_DIRECT	GO:0016605~PML body	11	10.6796	1.22425e-10	BLM, RAD51, MRE11, CHEK2, ATRX, RPA1, RPA2, TOPBP1, NBN, SMC6, TP53	103	106	20580	20.7346	3.0239e-08	2.51992e-09	2.04042e-09
	GOTERM_CC_DIRECT	GO:0005657~replication fork	7	6.79612	4.40522e-09	H2AX, BLM, WRN, PCNA, MRE11, NBN, TP53	103	28	20580	49.9515	1.08809e-06	8.36992e-08	6.77726e-08
	GOTERM_CC_DIRECT	GO:0000800~lateral element	6	5.82524	5.23419e-09	BLM, RAD51, BRCA1, SMC3, REC8, SMC1B	103	14	20580	85.6311	1.29284e-06	9.2346e-08	7.47741e-08
	GOTERM_CC_DIRECT	GO:0001673~male germ cell nucleus	8	7.76699	7.62488e-09	H2AX, RAD51, PCNA, TERF2IP, BRCA1, TOPBP1, TERF2, REC8	103	53	20580	30.1594	1.88334e-06	1.25556e-07	1.01665e-07
	GOTERM_CC_DIRECT	GO:0034991~nuclear meiotic cohesin complex	5	4.85437	8.46598e-09	RAD21L1, RAD21, SMC3, REC8, SMC1B	103	6	20580	166.505	2.0911e-06	1.30694e-07	1.05825e-07
	GOTERM_CC_DIRECT	GO:0016363~nuclear matrix	10	9.70874	1.69008e-08	BLM, STAG1, STAG2, RAD21, LMNA, TINF2, SMC1A, SMC3, TP53, LMNB1	103	130	20580	15.3697	4.17448e-06	2.45558e-07	1.98833e-07
	GOTERM_CC_DIRECT	GO:0030893~meiotic cohesin complex	4	3.8835	1.17357e-06	RAD21L1, SMC1A, SMC3, SMC1B	103	5	20580	159.845	0.00028983	1.6104e-05	1.30397e-05
	GOTERM_CC_DIRECT	GO:0000794~condensed nuclear chromosome	6	5.82524	1.36443e-06	H2AX, RAD50, RAD51, RAD21, TOPBP1, SMC1A	103	39	20580	30.7394	0.000336957	1.68912e-05	1.36771e-05
	GOTERM_CC_DIRECT	GO:0005829~cytosol	51	49.5146	1.36771e-06	MRE11, UBXN1, UBE2D3, SMC3, CHTF18, LMNB1, UBE2L3, NIPBL, GRAP2, CPNE3, NBN, HSP90AA1, MATK, SMC1A, RNF41, SMC1B, MSH6, ELF3, ESPL1, FANCD2, TERF2IP, EZR, TP53, GRB7, BLM, SRC, PRKDC, CDCA5, PDS5B, PDS5A, HSP90B1, ERBB4, RAD21, ERBB2, LMNA, ABL1, PLCG2, PTK2B, RANBP2, XRCC6, ELP1, PTK6, WAPL, STAG1, STAG2, DLG3, CDK4, STUB1, GRB2, ATM, PTPN3	103	5520	20580	1.84603	0.000337767	1.68912e-05	1.36771e-05
	GOTERM_CC_DIRECT	GO:0009925~basal plasma membrane	6	5.82524	7.06604e-06	ERBB3, ERBB4, ITGB4, ERBB2, ERBIN, EGFR	103	54	20580	22.2006	0.0017438	8.31101e-05	6.72956e-05
	GOTERM_CC_DIRECT	GO:0000785~chromatin	18	17.4757	1.67344e-05	PCNA, CDCA5, RPA2, PDS5B, SIRT7, SMC3, PDS5A, WAPL, MSH6, STAG1, NIPBL, RAD51, STAG2, ELF3, FANCD2, CDK4, RAD21, TP53	103	1059	20580	3.39613	0.0041249	0.000187881	0.000152131
	GOTERM_CC_DIRECT	GO:0097431~mitotic spindle pole	5	4.85437	3.68798e-05	STAG1, STAG2, SMC6, SMC1A, SMC3	103	38	20580	26.2902	0.00906812	0.000396057	0.000320694
	GOTERM_CC_DIRECT	GO:0098687~chromosomal region	3	2.91262	7.27384e-05	RAD50, MRE11, NBN	103	3	20580	199.806	0.0178066	0.000718656	0.000581907
	GOTERM_CC_DIRECT	GO:0034990~nuclear mitotic cohesin complex	3	2.91262	7.27384e-05	RAD21L1, RAD21, REC8	103	3	20580	199.806	0.0178066	0.000718656	0.000581907
	GOTERM_CC_DIRECT	GO:0048471~perinuclear region of cytoplasm	14	13.5922	0.000104956	HSP90AA1, SRC, TGFA, EGFR, HSP90B1, RNF41, RAD51, CDK4, LMNA, ERBB2, PLCG2, ABL1, PTK2B, EZR	103	766	20580	3.6518	0.0255924	0.000997086	0.000807357
	GOTERM_CC_DIRECT	GO:0005662~DNA replication factor A complex	3	2.91262	0.000145006	RPA3, RPA1, RPA2	103	4	20580	149.854	0.0351851	0.00122422	0.000991272
	GOTERM_CC_DIRECT	GO:0070532~BRCA1-B complex	3	2.91262	0.000145006	BARD1, BRCA1, TOPBP1	103	4	20580	149.854	0.0351851	0.00122422	0.000991272
	GOTERM_CC_DIRECT	GO:0030870~Mre11 complex	3	2.91262	0.000145006	RAD50, MRE11, NBN	103	4	20580	149.854	0.0351851	0.00122422	0.000991272
	GOTERM_CC_DIRECT	GO:0000228~nuclear chromosome	5	4.85437	0.000148691	BLM, RAD51, SPO11, ATRX, TERF2IP	103	54	20580	18.5005	0.036063	0.00122422	0.000991272
	GOTERM_CC_DIRECT	GO:0030054~cell junction	8	7.76699	0.000157387	DLG3, SRC, ITGB4, ERBIN, CPNE3, PTPRK, EGFR, SNTA1	103	232	20580	6.88986	0.0381316	0.00125402	0.0010154
	GOTERM_CC_DIRECT	GO:0031965~nuclear membrane	8	7.76699	0.000203913	RANBP2, ITGB4, CDK4, LMNA, ABL1, ERBIN, EGFR, LMNB1	103	242	20580	6.60515	0.0491241	0.00157396	0.00127446
	GOTERM_CC_DIRECT	GO:0016323~basolateral plasma membrane	8	7.76699	0.000214431	ERBB3, DLG3, ERBB4, ERBB2, ERBIN, TGFA, EZR, EGFR	103	244	20580	6.55101	0.0515918	0.00160499	0.00129958
	GOTERM_CC_DIRECT	GO:0000795~synaptonemal complex	4	3.8835	0.000353867	RAD21L1, RAD21, REC8, WAPL	103	28	20580	28.5437	0.0837085	0.00254178	0.00205812
	GOTERM_CC_DIRECT	GO:0000152~nuclear ubiquitin ligase complex	3	2.91262	0.000360171	BARD1, RAD51, BRCA1	103	6	20580	99.9029	0.0851346	0.00254178	0.00205812
	GOTERM_CC_DIRECT	GO:0030669~clathrin-coated endocytic vesicle membrane	5	4.85437	0.000405727	BTC, TGFA, EGFR, EREG, HBEGF	103	70	20580	14.2718	0.095375	0.00278374	0.00225404
	GOTERM_CC_DIRECT	GO:0070531~BRCA1-A complex	3	2.91262	0.000667978	BARD1, UIMC1, BRCA1	103	8	20580	74.9272	0.152145	0.0044592	0.00361069
	GOTERM_CC_DIRECT	GO:0032991~macromolecular complex	12	11.6505	0.000724975	BLM, XRCC6, HSP90AA1, RAD51, PRKDC, ABL1, BRCA1, EZR, TP53, EGFR, HSP90B1, SNTA1	103	703	20580	3.41063	0.164006	0.00471234	0.00381566
	GOTERM_CC_DIRECT	GO:0005925~focal adhesion	9	8.73786	0.00125146	GRB7, SRC, ITGB4, DOCK7, PTK2B, CPNE3, EZR, EGFR, HSP90B1	103	425	20580	4.23118	0.266042	0.00792589	0.00641773
	GOTERM_CC_DIRECT	GO:0005730~nucleolus	17	16.5049	0.00136568	BLM, XRCC6, ITGB4, PRKDC, SIRT7, TERF1, WRN, STAG2, FANCD2, EWSR1, CDK4, ABL1, GRB2, ATM, CPNE3, NBN, TP53	103	1396	20580	2.43317	0.286486	0.00843308	0.0068284
	GOTERM_CC_DIRECT	GO:0005652~nuclear lamina	3	2.91262	0.00155427	PCNA, LMNA, LMNB1	103	12	20580	49.9515	0.319007	0.00936353	0.00758181
	GOTERM_CC_DIRECT	GO:0032587~ruffle membrane	5	4.85437	0.00160699	SRC, ERBB2, PLCG2, EZR, EGFR	103	101	20580	9.89138	0.327831	0.00945063	0.00765233
	GOTERM_CC_DIRECT	GO:0042405~nuclear inclusion body	3	2.91262	0.00183094	RANBP2, STUB1, NBN	103	13	20580	46.109	0.364063	0.0102782	0.00832244
	GOTERM_CC_DIRECT	GO:1990391~DNA repair complex	3	2.91262	0.00183094	FANCD2, ATM, BRCA1	103	13	20580	46.109	0.364063	0.0102782	0.00832244
	GOTERM_CC_DIRECT	GO:0043235~receptor complex	6	5.82524	0.00471064	ERBB3, ERBB4, ITGB4, ERBB2, OSMR, EGFR	103	219	20580	5.47413	0.688476	0.0258562	0.0209362
	GOTERM_CC_DIRECT	GO:0000793~condensed chromosome	3	2.91262	0.00845422	RAD51, FANCD2, CHAMP1	103	28	20580	21.4078	0.877184	0.0453955	0.0367575
	GOTERM_CC_DIRECT	GO:0038143~ERBB3:ERBB2 complex	2	1.94175	0.00988821	ERBB3, ERBB2	103	2	20580	199.806	0.914098	0.0519657	0.0420775
	GOTERM_CC_DIRECT	GO:0005886~plasma membrane	38	36.8932	0.0123519	GRB7, PTPRU, TTYH2, ITGB4, SRC, UBE2D3, ABCB5, CBLC, TGFA, BRCA1, PTPRK, PDS5A, EGFR, HSP90B1, RND1, ERBB3, ERBB4, GRAP2, ERBB2, PLCG2, CPNE3, TOPBP1, HSP90AA1, MUC16, SEMA4D, ERBIN, PTK6, NRG2, OSMR, EREG, BTC, DLG3, EWSR1, NRG4, GRB2, EZR, PTPN3, HBEGF	103	5310	20580	1.42987	0.953575	0.0635606	0.0514661
	GOTERM_CC_DIRECT	GO:0005737~cytoplasm	39	37.8641	0.0165771	BLM, MRE11, UBXN1, SRC, CDCA5, BRCA1, EGFR, UBE2L3, WRN, CHEK2, GRAP2, PLCG2, ABL1, CHAMP1, PTK2B, CPNE3, TOPBP1, SNTA1, BARD1, RANBP2, XRCC6, HSP90AA1, GDF15, ELP1, ERBIN, PTK6, SIRT7, TERF1, WAPL, RAD51, ESPL1, EWSR1, TERF2IP, GRB2, ATM, STUB1, EZR, TP53, PTPN3	103	5593	20580	1.39325	0.983899	0.0835619	0.0676615
	GOTERM_CC_DIRECT	GO:0000151~ubiquitin ligase complex	4	3.8835	0.0195619	BARD1, STUB1, BRCA1, UBE2L3	103	115	20580	6.94977	0.992401	0.0934781	0.0756908
	GOTERM_CC_DIRECT	GO:0070418~DNA-dependent protein kinase complex	2	1.94175	0.0196796	XRCC6, PRKDC	103	4	20580	99.9029	0.992623	0.0934781	0.0756908
	GOTERM_CC_DIRECT	GO:0031436~BRCA1-BARD1 complex	2	1.94175	0.0196796	BARD1, BRCA1	103	4	20580	99.9029	0.992623	0.0934781	0.0756908
	GOTERM_CC_DIRECT	GO:0016607~nuclear speck	7	6.79612	0.0205875	BARD1, H2AX, WRN, LMNA, ERBIN, SIRT7, SMC6	103	432	20580	3.23759	0.994132	0.0959456	0.0776887
	GOTERM_CC_DIRECT	GO:0005638~lamin filament	2	1.94175	0.0245393	LMNA, LMNB1	103	5	20580	79.9223	0.997838	0.112244	0.0908862
	GOTERM_CC_DIRECT	GO:0030056~hemidesmosome	2	1.94175	0.0341872	ITGB4, ERBIN	103	7	20580	57.0874	0.999814	0.153531	0.124317
	GOTERM_CC_DIRECT	GO:0030426~growth cone	4	3.8835	0.0386252	DLG3, DOCK7, ABL1, PTK2B	103	150	20580	5.32816	0.999941	0.168894	0.136757
	GOTERM_CC_DIRECT	GO:0070419~nonhomologous end joining complex	2	1.94175	0.0389756	XRCC6, PRKDC	103	8	20580	49.9515	0.999946	0.168894	0.136757
	GOTERM_CC_DIRECT	GO:0031234~extrinsic component of cytoplasmic side of plasma membrane	3	2.91262	0.0448471	SRC, PTK2B, PTK6	103	68	20580	8.81496	0.999988	0.190987	0.154645
	GOTERM_CC_DIRECT	GO:0044294~dendritic growth cone	2	1.94175	0.0484821	HSP90AA1, SRC	103	10	20580	39.9612	0.999995	0.202968	0.164346
	Category	Term	Count	%	PValue	Genes	List Total	Pop Hits	Pop Total	Fold Enrichment	Bonferroni	Benjamini	FDR
Biological Process	GOTERM_BP_DIRECT	GO:0000723~telomere maintenance	16	15.534	7.61291e-22	ACD, BLM, XRCC6, MRE11, PRKDC, RPA1, RPA2, TERF1, TERF2, WRN, RAD50, RPA3, TERF2IP, POT1, ATM, NBN	103	59	19333	50.9014	9.44e-19	9.43239e-19	8.64826e-19
	GOTERM_BP_DIRECT	GO:0006281~DNA repair	23	22.3301	1.75365e-19	BARD1, BLM, MRE11, ATRX, UBE2D3, RPA1, BRCA1, PDS5B, SIRT7, SMC3, PDS5A, SMC1A, MSH6, WRN, RAD50, RAD51, MRNIP, FANCD2, RPA3, RBBP8, STUB1, ATM, TOPBP1	103	294	19333	14.6839	2.17453e-16	1.08639e-16	9.96075e-17
	GOTERM_BP_DIRECT	GO:0032206~positive regulation of telomere maintenance	10	9.70874	5.16195e-17	ACD, RAD50, MRE11, ATRX, TINF2, TERF2IP, POT1, NBN, TERF1, TERF2	103	17	19333	110.411	6.40081e-14	2.13188e-14	1.95466e-14
	GOTERM_BP_DIRECT	GO:0006302~double-strand break repair	14	13.5922	7.252e-17	H2AX, MRE11, PRKDC, CDCA5, BRCA1, REC8, WRN, RAD50, CHEK2, RAD21, UIMC1, ATM, NBN, TP53	103	73	19333	35.9971	1.37668e-13	2.24631e-14	2.05957e-14
	GOTERM_BP_DIRECT	GO:0007064~mitotic sister chromatid cohesion	10	9.70874	1.9427e-16	NIPBL, RAD21L1, CDCA5, RAD21, PDS5B, SMC1A, SMC3, PDS5A, REC8, SMC1B	103	19	19333	98.789	2.75335e-13	4.814e-14	4.41381e-14
	GOTERM_BP_DIRECT	GO:0007173~epidermal growth factor receptor signaling pathway	12	11.6505	1.23123e-15	BTC, GRB7, ERBB4, SRC, ABL1, ERBIN, PTK2B, TGFA, GRB2, EGFR, EREG, HBEGF	103	49	19333	45.9671	1.51434e-12	2.54248e-13	2.33112e-13
	GOTERM_BP_DIRECT	GO:0000724~double-strand break repair via homologous recombination	14	13.5922	2.4083e-15	H2AX, BLM, MRE11, RPA1, RPA2, BRCA1, SMC6, REC8, WRN, RAD51, RPA3, RBBP8, ATM, NBN	103	94	19333	27.9552	3.02869e-12	4.26269e-13	3.90833e-13
	GOTERM_BP_DIRECT	GO:0006974~cellular response to DNA damage stimulus	19	18.4466	6.55955e-15	BARD1, H2AX, BLM, MRE11, PRKDC, RPA1, BRCA1, SIRT7, SMC6, NIPBL, WRN, RAD50, RAD51, MRNIP, CHEK2, ABL1, ATM, TOPBP1, TP53	103	279	19333	12.7824	8.12239e-12	1.01591e-12	9.31456e-13
	GOTERM_BP_DIRECT	GO:0051321~meiotic cell cycle	12	11.6505	2.9432e-13	H2AX, RAD51, MRE11, STAG2, RAD21L1, RPA1, RBBP8, NBN, SMC1A, SMC3, REC8, SMC1B	103	78	19333	28.8768	3.64957e-10	4.05181e-11	3.71497e-11
	GOTERM_BP_DIRECT	GO:0007062~sister chromatid cohesion	9	8.73786	6.55683e-13	STAG1, MRE11, STAG2, RAD21L1, RAD21, SMC1A, SMC3, REC8, SMC1B	103	26	19333	64.9727	8.13065e-10	8.12391e-11	7.44856e-11
	GOTERM_BP_DIRECT	GO:0035825~reciprocal DNA recombination	7	6.79612	1.54109e-12	BARD1, RAD50, MRE11, RBBP8, BRCA1, TOPBP1, NBN	103	9	19333	145.988	1.91096e-09	1.73582e-10	1.59152e-10
	GOTERM_BP_DIRECT	GO:0016233~telomere capping	7	6.79612	8.4038e-12	ACD, PRKDC, TINF2, TERF2IP, POT1, TERF1, TERF2	103	11	19333	119.445	1.04208e-08	8.67693e-10	7.9556e-10
	GOTERM_BP_DIRECT	GO:0007004~telomere maintenance via telomerase	8	7.76699	1.47558e-11	ACD, HSP90AA1, RAD50, MRE11, RPA1, TERF2IP, POT1, TERF1	103	22	19333	68.2542	1.82973e-08	1.40634e-09	1.28943e-09
	GOTERM_BP_DIRECT	GO:0034087~establishment of mitotic sister chromatid cohesion	6	5.82524	7.71064e-11	STAG1, NIPBL, STAG2, RAD21, SMC1A, SMC3	103	7	19333	160.885	9.5612e-08	6.82392e-09	6.25664e-09
	GOTERM_BP_DIRECT	GO:0038134~ERBB2-EGFR signaling pathway	6	5.82524	2.04757e-10	BTC, ERBB2, TGFA, EGFR, EREG, HBEGF	103	8	19333	140.774	2.53899e-07	1.6913e-08	1.5507e-08
	GOTERM_BP_DIRECT	GO:0044818~mitotic G2/M transition checkpoint	7	6.79612	4.76975e-10	BARD1, RAD50, MRE11, UIMC1, RBBP8, BRCA1, NBN	103	19	19333	69.1523	5.91449e-07	3.69357e-08	3.38652e-08
	GOTERM_BP_DIRECT	GO:0006310~DNA recombination	10	9.70874	5.261e-10	BLM, XRCC6, WRN, RAD50, RAD51, MRE11, RPA3, RAD21, RPA1, BRCA1	103	83	19333	22.6143	6.52364e-07	3.83434e-08	3.51559e-08
	GOTERM_BP_DIRECT	GO:0007095~mitotic G2 DNA damage checkpoint	8	7.76699	8.35041e-10	BLM, MRE11, MRNIP, UIMC1, ATM, BRCA1, TOPBP1, NBN	103	37	19333	40.5836	1.03545e-06	5.74786e-08	5.27003e-08
	GOTERM_BP_DIRECT	GO:0071480~cellular response to gamma radiation	7	6.79612	1.22982e-08	H2AX, XRCC6, WRN, RAD51, CHEK2, ATM, TP53	103	31	19333	42.3837	1.52496e-05	8.01969e-07	7.353e-07
	GOTERM_BP_DIRECT	GO:0090398~cellular senescence	8	7.76699	1.33501e-08	H2AX, WRN, LMNA, ABL1, ATM, SMC6, TP53, TERF2	103	54	19333	27.8073	1.6554e-05	8.27041e-07	7.58288e-07
	GOTERM_BP_DIRECT	GO:0007131~reciprocal meiotic recombination	7	6.79612	1.83428e-08	RAD50, RAD51, MRE11, SPO11, RAD21, ATM, REC8	103	33	19333	39.8149	2.27448e-05	1.08222e-06	9.92257e-07
	GOTERM_BP_DIRECT	GO:0032508~DNA duplex unwinding	8	7.76699	3.58173e-08	BLM, XRCC6, WRN, RAD50, MRE11, POT1, NBN, CHTF18	103	62	19333	24.2192	4.44125e-05	2.01717e-06	1.84948e-06
	GOTERM_BP_DIRECT	GO:1990414~replication-born double-strand break repair via sister chromatid exchange	5	4.85437	5.0296e-08	NIPBL, RAD51, RAD21L1, RAD21, REC8	103	8	19333	117.312	6.23651e-05	2.70942e-06	2.48419e-06
	GOTERM_BP_DIRECT	GO:0032211~negative regulation of telomere maintenance via telomerase	6	5.82524	7.04611e-08	ACD, SRC, TINF2, POT1, TERF1, TERF2	103	21	19333	53.6283	8.73679e-05	3.63755e-06	3.33516e-06
	GOTERM_BP_DIRECT	GO:0061820~telomeric D-loop disassembly	5	4.85437	9.01658e-08	BLM, WRN, POT1, TERF1, TERF2	103	9	19333	104.277	0.000111799	4.46862e-06	4.09713e-06
	GOTERM_BP_DIRECT	GO:0070198~protein localization to chromosome, telomeric region	5	4.85437	2.34238e-07	ACD, ATRX, TINF2, TERF2IP, TERF2	103	11	19333	85.3177	0.000290413	1.11623e-05	1.02344e-05
	GOTERM_BP_DIRECT	GO:0048146~positive regulation of fibroblast proliferation	7	6.79612	6.0262e-07	BTC, PRKDC, CDK4, ABL1, EGFR, WAPL, EREG	103	58	19333	22.6533	0.00074697	2.76536e-05	2.53547e-05
	GOTERM_BP_DIRECT	GO:0006298~mismatch repair	6	5.82524	6.65925e-07	MSH6, PCNA, RPA3, RPA1, ABL1, RPA2	103	32	19333	35.1936	0.000825406	2.94672e-05	2.70175e-05
	GOTERM_BP_DIRECT	GO:0051301~cell division	13	12.6214	8.36443e-07	CDCA5, PDS5B, TERF1, SMC3, PDS5A, SMC1A, WAPL, STAG1, STAG2, CDK4, CHEK2, RAD21, RBBP8	103	383	19333	6.37099	0.00103665	3.57363e-05	3.27655e-05
	GOTERM_BP_DIRECT	GO:0038135~ERBB2-ERBB4 signaling pathway	4	3.8835	1.41497e-06	ERBB4, ERBB2, EREG, HBEGF	103	5	19333	150.159	0.00175303	5.65533e-05	5.1852e-05
	GOTERM_BP_DIRECT	GO:1904354~negative regulation of telomere capping	4	3.8835	1.41497e-06	RAD50, ATM, NBN, TERF2	103	5	19333	150.159	0.00175303	5.65533e-05	5.1852e-05
	GOTERM_BP_DIRECT	GO:0042770~signal transduction in response to DNA damage	5	4.85437	2.11118e-06	CHEK2, ABL1, GRB2, ATM, NBN	103	18	19333	52.1386	0.00261444	8.17422e-05	7.49468e-05
	GOTERM_BP_DIRECT	GO:0033674~positive regulation of kinase activity	7	6.79612	2.37778e-06	RAD50, MRE11, ERBB3, ERBB4, ERBB2, NBN, EGFR	103	73	19333	17.9985	0.00294411	8.69723e-05	7.97421e-05
	GOTERM_BP_DIRECT	GO:0071479~cellular response to ionizing radiation	6	5.82524	2.38665e-06	BARD1, BLM, RAD51, GRB2, BRCA1, TP53	103	41	19333	27.4682	0.00295507	8.69723e-05	7.97421e-05
	GOTERM_BP_DIRECT	GO:0038138~ERBB4-ERBB4 signaling pathway	4	3.8835	2.81908e-06	BTC, ERBB4, NRG4, EREG	103	6	19333	125.133	0.00348957	9.70235e-05	8.89578e-05
	GOTERM_BP_DIRECT	GO:0038128~ERBB2 signaling pathway	4	3.8835	2.81908e-06	SRC, STUB1, PTK6, CPNE3	103	6	19333	125.133	0.00348957	9.70235e-05	8.89578e-05
	GOTERM_BP_DIRECT	GO:0010212~response to ionizing radiation	6	5.82524	3.82651e-06	H2AX, MRNIP, UIMC1, ATM, BRCA1, TOPBP1	103	45	19333	25.0265	0.00473364	0.000128136	0.000117484
	GOTERM_BP_DIRECT	GO:0007171~activation of transmembrane receptor protein tyrosine kinase activity	5	4.85437	4.07927e-06	BTC, TGFA, EGFR, EREG, HBEGF	103	21	19333	44.6902	0.00504553	0.000133006	0.000121949
	GOTERM_BP_DIRECT	GO:0043066~negative regulation of apoptotic process	14	13.5922	4.30069e-06	BARD1, MRE11, SEMA4D, PRKDC, SRC, TGFA, EGFR, HSP90B1, BTC, ERBB3, ERBB4, ERBB2, PTK2B, TP53	103	530	19333	4.95809	0.00531867	0.00013663	0.000125271
	GOTERM_BP_DIRECT	GO:0046777~protein autophosphorylation	9	8.73786	5.45688e-06	ERBB4, SRC, CHEK2, ERBB2, ABL1, PTK2B, ATM, PTK6, EGFR	103	182	19333	9.28182	0.0067437	0.000169027	0.000154975
	GOTERM_BP_DIRECT	GO:0008630~intrinsic apoptotic signaling pathway in response to DNA damage	6	5.82524	7.17508e-06	MSH6, PRKDC, CHEK2, ABL1, ATM, BRCA1	103	51	19333	22.0822	0.00885767	0.000216827	0.000198802
	GOTERM_BP_DIRECT	GO:0000729~DNA double-strand break processing	4	3.8835	1.66564e-05	BLM, RAD50, MRE11, NBN	103	10	19333	75.0796	0.0204422	0.000491363	0.000450515
	GOTERM_BP_DIRECT	GO:0090656~t-circle formation	4	3.8835	3.03029e-05	BLM, WRN, NBN, TERF1	103	12	19333	62.5663	0.0368789	0.000873146	0.00080056
	GOTERM_BP_DIRECT	GO:0031297~replication fork processing	5	4.85437	3.37195e-05	BLM, WRN, RAD51, PCNA, ATRX	103	35	19333	26.8141	0.0409508	0.000949511	0.000870576
	GOTERM_BP_DIRECT	GO:0045741~positive regulation of epidermal growth factor-activated receptor activity	4	3.8835	3.92427e-05	BTC, TGFA, EREG, HBEGF	103	13	19333	57.7535	0.0474969	0.00105699	0.000969125
	GOTERM_BP_DIRECT	GO:0051974~negative regulation of telomerase activity	4	3.8835	3.92427e-05	SRC, POT1, TERF1, TP53	103	13	19333	57.7535	0.0474969	0.00105699	0.000969125
	GOTERM_BP_DIRECT	GO:0006260~DNA replication	7	6.79612	4.3781e-05	BLM, WRN, PCNA, RPA3, RPA1, RPA2, CHTF18	103	121	19333	10.8586	0.0528422	0.00115414	0.0010582
	GOTERM_BP_DIRECT	GO:0051865~protein autoubiquitination	6	5.82524	5.08417e-05	BARD1, RAD51, UBE2D3, STUB1, BRCA1, RNF41	103	76	19333	14.8183	0.0610991	0.00131235	0.00120325
	GOTERM_BP_DIRECT	GO:2000001~regulation of DNA damage checkpoint	4	3.8835	6.1954e-05	BARD1, RAD51, RPA2, BRCA1	103	15	19333	50.0531	0.0739484	0.00156655	0.00143632
	GOTERM_BP_DIRECT	GO:0090307~mitotic spindle assembly	5	4.85437	6.36528e-05	STAG1, STAG2, CHEK2, SMC1A, SMC3	103	41	19333	22.8901	0.0758973	0.00157732	0.00144619
	GOTERM_BP_DIRECT	GO:0007169~transmembrane receptor protein tyrosine kinase signaling pathway	7	6.79612	7.42305e-05	ERBB3, ERBB4, SRC, ERBB2, PTK2B, PTK6, EGFR	103	133	19333	9.8789	0.0879398	0.00180337	0.00165345
	GOTERM_BP_DIRECT	GO:0090399~replicative senescence	4	3.8835	7.5959e-05	WRN, CHEK2, ATM, TP53	103	16	19333	46.9248	0.0898926	0.00180987	0.00165941
	GOTERM_BP_DIRECT	GO:0032202~telomere assembly	3	2.91262	8.24074e-05	ACD, TINF2, POT1	103	3	19333	187.699	0.0971415	0.00192647	0.00176632
	GOTERM_BP_DIRECT	GO:0018108~peptidyl-tyrosine phosphorylation	7	6.79612	0.000110815	ERBB4, SRC, ERBB2, MATK, ABL1, PTK2B, EGFR	103	143	19333	9.18806	0.128395	0.0025426	0.00233123
	GOTERM_BP_DIRECT	GO:0045739~positive regulation of DNA repair	5	4.85437	0.000128935	H2AX, PCNA, UIMC1, BRCA1, EGFR	103	49	19333	19.153	0.147763	0.00287474	0.00263576
	GOTERM_BP_DIRECT	GO:0008156~negative regulation of DNA replication	4	3.8835	0.000129932	TERF1, PDS5A, TP53, WAPL	103	19	19333	39.5156	0.148815	0.00287474	0.00263576
	GOTERM_BP_DIRECT	GO:0050731~positive regulation of peptidyl-tyrosine phosphorylation	6	5.82524	0.000147321	SEMA4D, SRC, PLCG2, ABL1, PTK2B, TP53	103	95	19333	11.8547	0.166975	0.00320229	0.00293608
	GOTERM_BP_DIRECT	GO:0008284~positive regulation of cell proliferation	12	11.6505	0.000161139	BTC, ERBB3, ERBB4, CDK4, ERBB2, MATK, PTK2B, TGFA, OSMR, EGFR, EREG, HBEGF	103	553	19333	4.07303	0.181129	0.00333609	0.00305876
	GOTERM_BP_DIRECT	GO:0031860~telomeric 3' overhang formation	3	2.91262	0.000164247	RAD50, MRE11, NBN	103	4	19333	140.774	0.184279	0.00333609	0.00305876
	GOTERM_BP_DIRECT	GO:0034089~establishment of meiotic sister chromatid cohesion	3	2.91262	0.000164247	RAD21, SMC1A, SMC3	103	4	19333	140.774	0.184279	0.00333609	0.00305876
	GOTERM_BP_DIRECT	GO:0034502~protein localization to chromosome	3	2.91262	0.000164247	SPO11, RPA1, RPA2	103	4	19333	140.774	0.184279	0.00333609	0.00305876
	GOTERM_BP_DIRECT	GO:0038083~peptidyl-tyrosine autophosphorylation	4	3.8835	0.000204135	SRC, ABL1, PTK2B, EGFR	103	22	19333	34.1271	0.223651	0.00401465	0.00368091
	GOTERM_BP_DIRECT	GO:0032204~regulation of telomere maintenance	4	3.8835	0.000204135	LMNA, TERF2IP, SMC6, TERF2	103	22	19333	34.1271	0.223651	0.00401465	0.00368091
	GOTERM_BP_DIRECT	GO:0006268~DNA unwinding involved in DNA replication	4	3.8835	0.000233857	BLM, WRN, RAD51, RPA1	103	23	19333	32.6433	0.251749	0.00445768	0.0040871
	GOTERM_BP_DIRECT	GO:0007130~synaptonemal complex assembly	4	3.8835	0.000233857	SPO11, RAD21L1, RAD21, REC8	103	23	19333	32.6433	0.251749	0.00445768	0.0040871
	GOTERM_BP_DIRECT	GO:0070192~chromosome organization involved in meiotic cell cycle	3	2.91262	0.000272801	RAD50, RAD51, ATRX	103	5	19333	112.619	0.287033	0.00512122	0.00469549
	GOTERM_BP_DIRECT	GO:0031954~positive regulation of protein autophosphorylation	4	3.8835	0.000301392	RAD50, MRE11, SRC, NBN	103	25	19333	30.0318	0.311874	0.00557351	0.00511017
	GOTERM_BP_DIRECT	GO:0032210~regulation of telomere maintenance via telomerase	3	2.91262	0.000407792	POT1, ATM, TERF2	103	6	19333	93.8495	0.396956	0.00743021	0.00681253
	GOTERM_BP_DIRECT	GO:2001032~regulation of double-strand break repair via nonhomologous end joining	3	2.91262	0.000568943	MRNIP, POT1, SIRT7	103	7	19333	80.4424	0.506233	0.0100703	0.00923314
	GOTERM_BP_DIRECT	GO:0031848~protection from non-homologous end joining at telomere	3	2.91262	0.000568943	ACD, TERF2IP, TERF2	103	7	19333	80.4424	0.506233	0.0100703	0.00923314
	GOTERM_BP_DIRECT	GO:0007049~cell cycle	9	8.73786	0.000664602	NIPBL, SRC, CDCA5, BRCA1, CHTF18, TERF1, TP53, TERF2, WAPL	103	362	19333	4.66655	0.561493	0.0115978	0.0106336
	GOTERM_BP_DIRECT	GO:0045141~meiotic telomere clustering	3	2.91262	0.00075598	SPO11, ATM, TERF1	103	8	19333	70.3871	0.6085	0.0125155	0.0114751
	GOTERM_BP_DIRECT	GO:0070537~histone H2A K63-linked deubiquitination	3	2.91262	0.00075598	BARD1, UIMC1, BRCA1	103	8	19333	70.3871	0.6085	0.0125155	0.0114751
	GOTERM_BP_DIRECT	GO:0006975~DNA damage induced protein phosphorylation	3	2.91262	0.00075598	CHEK2, ABL1, ATM	103	8	19333	70.3871	0.6085	0.0125155	0.0114751
	GOTERM_BP_DIRECT	GO:0006284~base-excision repair	4	3.8835	0.000757598	WRN, RPA3, RPA1, RPA2	103	34	19333	22.0822	0.609285	0.0125155	0.0114751
	GOTERM_BP_DIRECT	GO:0008285~negative regulation of cell proliferation	10	9.70874	0.000779111	PTPRU, DLG3, ERBB4, LMNA, PTK2B, PTPRK, PDS5B, TP53, RNF41, EREG	103	464	19333	4.04524	0.619578	0.0127016	0.0116457
	GOTERM_BP_DIRECT	GO:0006303~double-strand break repair via nonhomologous end joining	4	3.8835	0.000825462	XRCC6, MRE11, PRKDC, ATM	103	35	19333	21.4513	0.640843	0.0131121	0.0120221
	GOTERM_BP_DIRECT	GO:2000379~positive regulation of reactive oxygen species metabolic process	4	3.8835	0.000825462	PTK2B, GRB2, TP53, RNF41	103	35	19333	21.4513	0.640843	0.0131121	0.0120221
	GOTERM_BP_DIRECT	GO:0000077~DNA damage checkpoint	4	3.8835	0.000897069	H2AX, CHEK2, ATM, NBN	103	36	19333	20.8554	0.671384	0.0140692	0.0128996
	GOTERM_BP_DIRECT	GO:0001934~positive regulation of protein phosphorylation	7	6.79612	0.000909982	HSP90AA1, SEMA4D, ERBB4, CHEK2, ERBB2, ABL1, EGFR	103	212	19333	6.19761	0.676608	0.0140933	0.0129217
	GOTERM_BP_DIRECT	GO:0007165~signal transduction	17	16.5049	0.000957693	GRB7, GDF15, SRC, ERBIN, CBLC, PTPRK, NRG2, EGFR, ERBB3, ERBB4, CDK4, GRAP2, ERBB2, PTK2B, GRB2, ATM, HBEGF	103	1268	19333	2.51647	0.695203	0.0146491	0.0134313
	GOTERM_BP_DIRECT	GO:0006468~protein phosphorylation	10	9.70874	0.00136901	ERBB3, PRKDC, CDK4, CHEK2, ERBB2, MATK, ABL1, PTK2B, ATM, PTK6	103	503	19333	3.73159	0.817086	0.0206855	0.0189659
	GOTERM_BP_DIRECT	GO:0000722~telomere maintenance via recombination	3	2.91262	0.00146969	RAD50, RAD51, SMC6	103	11	19333	51.1906	0.838582	0.0219391	0.0201153
	GOTERM_BP_DIRECT	GO:0006289~nucleotide-excision repair	4	3.8835	0.00150963	RPA3, RPA1, RPA2, TP53	103	43	19333	17.4604	0.846393	0.0222671	0.020416
	GOTERM_BP_DIRECT	GO:0072711~cellular response to hydroxyurea	3	2.91262	0.00175757	BLM, RAD51, ATRX	103	12	19333	46.9248	0.887106	0.0253213	0.0232163
	GOTERM_BP_DIRECT	GO:0071481~cellular response to X-ray	3	2.91262	0.00175757	XRCC6, NIPBL, ATM	103	12	19333	46.9248	0.887106	0.0253213	0.0232163
	GOTERM_BP_DIRECT	GO:0009410~response to xenobiotic stimulus	7	6.79612	0.00179002	RAD51, SRC, CDK4, ABL1, PTK2B, TGFA, TERF1	103	242	19333	5.42931	0.891567	0.0254924	0.0233732
	GOTERM_BP_DIRECT	GO:0061098~positive regulation of protein tyrosine kinase activity	4	3.8835	0.00183579	ERBB3, DLG3, ERBB4, EGFR	103	46	19333	16.3217	0.89756	0.0258471	0.0236984
	GOTERM_BP_DIRECT	GO:0031571~mitotic G1 DNA damage checkpoint	3	2.91262	0.00206999	PRKDC, RPA2, TP53	103	13	19333	43.3152	0.923423	0.0284969	0.0261279
	GOTERM_BP_DIRECT	GO:0071168~protein localization to chromatin	3	2.91262	0.00206999	MRNIP, RAD21, WAPL	103	13	19333	43.3152	0.923423	0.0284969	0.0261279
	GOTERM_BP_DIRECT	GO:0042060~wound healing	5	4.85437	0.00216488	ERBB3, ERBB2, TGFA, EGFR, EREG	103	103	19333	9.1116	0.931939	0.0294756	0.0270253
	GOTERM_BP_DIRECT	GO:0000209~protein polyubiquitination	6	5.82524	0.0022417	BARD1, UBE2D3, STUB1, BRCA1, RNF41, UBE2L3	103	173	19333	6.50979	0.938137	0.0301899	0.0276801
	GOTERM_BP_DIRECT	GO:0007229~integrin-mediated signaling pathway	5	4.85437	0.00274864	SRC, ITGB4, ABL1, ERBIN, PTK2B	103	110	19333	8.53177	0.967058	0.0364422	0.0334127
	GOTERM_BP_DIRECT	GO:0030335~positive regulation of cell migration	7	6.79612	0.00276478	GRB7, SEMA4D, PTK2B, ATM, CPNE3, EGFR, HBEGF	103	264	19333	4.97687	0.967712	0.0364422	0.0334127
	GOTERM_BP_DIRECT	GO:0008283~cell proliferation	6	5.82524	0.00299468	BTC, MRE11, SRC, PDS5B, NBN, UBE2L3	103	185	19333	6.08754	0.975741	0.039057	0.0358101
	GOTERM_BP_DIRECT	GO:0030330~DNA damage response, signal transduction by p53 class mediator	3	2.91262	0.00355993	ATRX, NBN, TP53	103	17	19333	33.1234	0.987992	0.0450077	0.0412662
	GOTERM_BP_DIRECT	GO:0031573~intra-S DNA damage checkpoint	3	2.91262	0.00355993	MRE11, FANCD2, CHEK2	103	17	19333	33.1234	0.987992	0.0450077	0.0412662
	GOTERM_BP_DIRECT	GO:0042059~negative regulation of epidermal growth factor receptor signaling pathway	3	2.91262	0.00355993	CBLC, EGFR, PTPN3	103	17	19333	33.1234	0.987992	0.0450077	0.0412662
	GOTERM_BP_DIRECT	GO:0006282~regulation of DNA repair	4	3.8835	0.00374166	BARD1, UIMC1, BRCA1, SIRT7	103	59	19333	12.7254	0.990423	0.0468275	0.0429346
	GOTERM_BP_DIRECT	GO:0022008~neurogenesis	4	3.8835	0.00392365	ERBB3, ERBB4, ERBB2, EGFR	103	60	19333	12.5133	0.992364	0.0484813	0.044451
	GOTERM_BP_DIRECT	GO:0010569~regulation of double-strand break repair via homologous recombination	3	2.91262	0.00399119	RAD51, TERF2IP, RPA2	103	18	19333	31.2832	0.99298	0.0484813	0.044451
	GOTERM_BP_DIRECT	GO:0035518~histone H2A monoubiquitination	3	2.91262	0.00399119	BARD1, RAD51, BRCA1	103	18	19333	31.2832	0.99298	0.0484813	0.044451
	GOTERM_BP_DIRECT	GO:0045892~negative regulation of transcription, DNA-templated	10	9.70874	0.00403754	XRCC6, NIPBL, ELF3, SRC, UIMC1, RBBP8, BRCA1, PTPRK, TP53, EREG	103	591	19333	3.17596	0.993374	0.048568	0.0445305
	GOTERM_BP_DIRECT	GO:0045860~positive regulation of protein kinase activity	4	3.8835	0.0043036	XRCC6, MRNIP, PTK2B, EREG	103	62	19333	12.1096	0.995242	0.0512708	0.0470086
	GOTERM_BP_DIRECT	GO:0042493~response to drug	7	6.79612	0.0046006	RAD51, SRC, CDK4, PTK2B, TGFA, TERF1, TP53	103	293	19333	4.48428	0.996713	0.0542871	0.0497741
	GOTERM_BP_DIRECT	GO:0051897~positive regulation of protein kinase B signaling	5	4.85437	0.004858	HSP90AA1, SRC, GDF15, EGFR, HBEGF	103	129	19333	7.27516	0.997615	0.0567837	0.0520631
	GOTERM_BP_DIRECT	GO:0010165~response to X-ray	3	2.91262	0.00492248	BLM, RAD51, TP53	103	20	19333	28.1549	0.997799	0.0569996	0.0522611
	GOTERM_BP_DIRECT	GO:0008340~determination of adult lifespan	3	2.91262	0.00542201	MSH6, ATM, TP53	103	21	19333	26.8141	0.998819	0.0622025	0.0570315
	GOTERM_BP_DIRECT	GO:0001556~oocyte maturation	3	2.91262	0.0059438	PTK2B, REC8, EREG	103	22	19333	25.5953	0.999384	0.0669488	0.0613832
	GOTERM_BP_DIRECT	GO:0006977~DNA damage response, signal transduction by p53 class mediator resulting in cell cycle arrest	3	2.91262	0.0059438	CHEK2, ATM, TP53	103	22	19333	25.5953	0.999384	0.0669488	0.0613832
	GOTERM_BP_DIRECT	GO:0007507~heart development	6	5.82524	0.00610393	PCNA, ERBB3, ERBB4, PRKDC, ERBB2, ATM	103	219	19333	5.14244	0.999496	0.0681331	0.062469
	GOTERM_BP_DIRECT	GO:0010628~positive regulation of gene expression	9	8.73786	0.00661651	ERBB3, ERBB2, LMNA, PLCG2, ATM, BRCA1, EZR, TP53, TERF2	103	525	19333	3.2177	0.999734	0.0731951	0.0671103
	GOTERM_BP_DIRECT	GO:0051726~regulation of cell cycle	7	6.79612	0.00742345	BARD1, CDK4, ABL1, ATM, BRCA1, NBN, TP53	103	324	19333	4.05523	0.999903	0.0813952	0.0746287
	GOTERM_BP_DIRECT	GO:0043065~positive regulation of apoptotic process	7	6.79612	0.00831984	BARD1, PRKDC, SRC, CDK4, ABL1, ATM, TP53	103	332	19333	3.95751	0.999968	0.0904235	0.0829065
	GOTERM_BP_DIRECT	GO:0043406~positive regulation of MAP kinase activity	4	3.8835	0.00873259	SRC, ERBB2, TGFA, EGFR	103	80	19333	9.38495	0.999981	0.0940841	0.0862628
	GOTERM_BP_DIRECT	GO:0036211~protein modification process	4	3.8835	0.00934192	PRKDC, UBE2D3, ABL1, UBE2L3	103	82	19333	9.15605	0.999991	0.0997813	0.0914864
	GOTERM_BP_DIRECT	GO:0014068~positive regulation of phosphatidylinositol 3-kinase signaling	4	3.8835	0.00965567	ERBB3, SEMA4D, ERBB4, SRC	103	83	19333	9.04574	0.999994	0.102251	0.0937508
	GOTERM_BP_DIRECT	GO:0045727~positive regulation of translation	4	3.8835	0.00997553	PRKDC, CDK4, ERBB2, PTK2B	103	84	19333	8.93805	0.999996	0.104317	0.0956452
	GOTERM_BP_DIRECT	GO:0010332~response to gamma radiation	3	2.91262	0.0101993	FANCD2, PRKDC, TP53	103	29	19333	19.4171	0.999997	0.104317	0.0956452
	GOTERM_BP_DIRECT	GO:1905839~negative regulation of telomeric D-loop disassembly	2	1.94175	0.0105243	TERF1, TERF2	103	2	19333	187.699	0.999998	0.104317	0.0956452
	GOTERM_BP_DIRECT	GO:0045875~negative regulation of sister chromatid cohesion	2	1.94175	0.0105243	ESPL1, WAPL	103	2	19333	187.699	0.999998	0.104317	0.0956452
	GOTERM_BP_DIRECT	GO:0000019~regulation of mitotic recombination	2	1.94175	0.0105243	RAD50, MRE11	103	2	19333	187.699	0.999998	0.104317	0.0956452
	GOTERM_BP_DIRECT	GO:0090343~positive regulation of cell aging	2	1.94175	0.0105243	LMNA, TP53	103	2	19333	187.699	0.999998	0.104317	0.0956452
	GOTERM_BP_DIRECT	GO:1905778~negative regulation of exonuclease activity	2	1.94175	0.0105243	TERF1, TERF2	103	2	19333	187.699	0.999998	0.104317	0.0956452
	GOTERM_BP_DIRECT	GO:0032214~negative regulation of telomere maintenance via semi-conservative replication	2	1.94175	0.0105243	TERF1, TERF2	103	2	19333	187.699	0.999998	0.104317	0.0956452
	GOTERM_BP_DIRECT	GO:2000773~negative regulation of cellular senescence	3	2.91262	0.0108906	PRKDC, ABL1, TERF2	103	30	19333	18.7699	0.999999	0.1046	0.0959046
	GOTERM_BP_DIRECT	GO:0048041~focal adhesion assembly	3	2.91262	0.0108906	SRC, PTK2B, PTPRK	103	30	19333	18.7699	0.999999	0.1046	0.0959046
	GOTERM_BP_DIRECT	GO:0007129~synapsis	3	2.91262	0.0108906	MRE11, FANCD2, SIRT7	103	30	19333	18.7699	0.999999	0.1046	0.0959046
	GOTERM_BP_DIRECT	GO:0045840~positive regulation of mitotic nuclear division	3	2.91262	0.0108906	BTC, TGFA, EREG	103	30	19333	18.7699	0.999999	0.1046	0.0959046
	GOTERM_BP_DIRECT	GO:0002218~activation of innate immune response	3	2.91262	0.011602	XRCC6, HSP90AA1, PRKDC	103	31	19333	18.1644	0.999999	0.110576	0.101383
	GOTERM_BP_DIRECT	GO:0043552~positive regulation of phosphatidylinositol 3-kinase activity	3	2.91262	0.0123332	ERBB4, SRC, PTK2B	103	32	19333	17.5968	1	0.115394	0.105801
	GOTERM_BP_DIRECT	GO:0045740~positive regulation of DNA replication	3	2.91262	0.0123332	PCNA, EGFR, EREG	103	32	19333	17.5968	1	0.115394	0.105801
	GOTERM_BP_DIRECT	GO:0033138~positive regulation of peptidyl-serine phosphorylation	4	3.8835	0.0123869	HSP90AA1, DOCK7, TERF2IP, EGFR	103	91	19333	8.25051	1	0.115394	0.105801
	GOTERM_BP_DIRECT	GO:0030307~positive regulation of cell growth	4	3.8835	0.0127562	ERBB2, PTK2B, EGFR, HBEGF	103	92	19333	8.16083	1	0.117947	0.108142
	GOTERM_BP_DIRECT	GO:0045732~positive regulation of protein catabolic process	4	3.8835	0.0131318	BARD1, HSP90AA1, EZR, RNF41	103	93	19333	8.07308	1	0.120521	0.110502
	GOTERM_BP_DIRECT	GO:0032212~positive regulation of telomere maintenance via telomerase	3	2.91262	0.0138546	ACD, POT1, ATM	103	34	19333	16.5617	1	0.12439	0.114049
	GOTERM_BP_DIRECT	GO:0051973~positive regulation of telomerase activity	3	2.91262	0.0138546	ACD, HSP90AA1, POT1	103	34	19333	16.5617	1	0.12439	0.114049
	GOTERM_BP_DIRECT	GO:0097193~intrinsic apoptotic signaling pathway	3	2.91262	0.0138546	MSH6, NBN, TP53	103	34	19333	16.5617	1	0.12439	0.114049
	GOTERM_BP_DIRECT	GO:0045930~negative regulation of mitotic cell cycle	3	2.91262	0.0146442	ABL1, EGFR, PTPN3	103	35	19333	16.0885	1	0.13007	0.119257
	GOTERM_BP_DIRECT	GO:0006464~cellular protein modification process	4	3.8835	0.0146972	PRKDC, UBE2D3, ABL1, UBE2L3	103	97	19333	7.74017	1	0.13007	0.119257
	GOTERM_BP_DIRECT	GO:0045621~positive regulation of lymphocyte differentiation	2	1.94175	0.0157453	XRCC6, PRKDC	103	3	19333	125.133	1	0.138358	0.126856
	GOTERM_BP_DIRECT	GO:0007179~transforming growth factor beta receptor signaling pathway	4	3.8835	0.0163638	SRC, GDF15, PTPRK, TP53	103	101	19333	7.43362	1	0.14278	0.13091
	GOTERM_BP_DIRECT	GO:0036297~interstrand cross-link repair	3	2.91262	0.0171264	MSH6, RAD51, FANCD2	103	38	19333	14.8183	1	0.148389	0.136053
	GOTERM_BP_DIRECT	GO:0043408~regulation of MAPK cascade	3	2.91262	0.0188733	GRAP2, GRB2, RNF41	103	40	19333	14.0774	1	0.162389	0.148889
	GOTERM_BP_DIRECT	GO:0097421~liver regeneration	3	2.91262	0.020692	PCNA, EGFR, PTPN3	103	42	19333	13.4071	1	0.172956	0.158578
	GOTERM_BP_DIRECT	GO:0032205~negative regulation of telomere maintenance	2	1.94175	0.020939	TERF2IP, TERF2	103	4	19333	93.8495	1	0.172956	0.158578
	GOTERM_BP_DIRECT	GO:0071922~regulation of cohesin loading	2	1.94175	0.020939	CDCA5, WAPL	103	4	19333	93.8495	1	0.172956	0.158578
	GOTERM_BP_DIRECT	GO:0051664~nuclear pore localization	2	1.94175	0.020939	LMNA, LMNB1	103	4	19333	93.8495	1	0.172956	0.158578
	GOTERM_BP_DIRECT	GO:0038133~ERBB2-ERBB3 signaling pathway	2	1.94175	0.020939	ERBB3, ERBB2	103	4	19333	93.8495	1	0.172956	0.158578
	GOTERM_BP_DIRECT	GO:0072757~cellular response to camptothecin	2	1.94175	0.020939	BLM, RAD51	103	4	19333	93.8495	1	0.172956	0.158578
	GOTERM_BP_DIRECT	GO:0001756~somitogenesis	3	2.91262	0.0225808	PRKDC, ATM, TP53	103	44	19333	12.7977	1	0.185282	0.169879
	GOTERM_BP_DIRECT	GO:0002360~T cell lineage commitment	2	1.94175	0.0261055	PRKDC, TP53	103	5	19333	75.0796	1	0.210031	0.192571
	GOTERM_BP_DIRECT	GO:0002326~B cell lineage commitment	2	1.94175	0.0261055	PRKDC, TP53	103	5	19333	75.0796	1	0.210031	0.192571
	GOTERM_BP_DIRECT	GO:0032201~telomere maintenance via semi-conservative replication	2	1.94175	0.0261055	BLM, WRN	103	5	19333	75.0796	1	0.210031	0.192571
	GOTERM_BP_DIRECT	GO:0071364~cellular response to epidermal growth factor stimulus	3	2.91262	0.026562	ERBB4, ERBB2, EGFR	103	48	19333	11.7312	1	0.210963	0.193426
	GOTERM_BP_DIRECT	GO:0048538~thymus development	3	2.91262	0.026562	PRKDC, ABL1, ATM	103	48	19333	11.7312	1	0.210963	0.193426
	GOTERM_BP_DIRECT	GO:0051781~positive regulation of cell division	3	2.91262	0.0275985	BTC, TGFA, EREG	103	49	19333	11.4918	1	0.2178	0.199694
	GOTERM_BP_DIRECT	GO:0007162~negative regulation of cell adhesion	3	2.91262	0.0308041	ERBB3, SEMA4D, RND1	103	52	19333	10.8288	1	0.234622	0.215118
	GOTERM_BP_DIRECT	GO:0000212~meiotic spindle organization	2	1.94175	0.0312451	ESPL1, ATRX	103	6	19333	62.5663	1	0.234622	0.215118
	GOTERM_BP_DIRECT	GO:0051096~positive regulation of helicase activity	2	1.94175	0.0312451	MSH6, POT1	103	6	19333	62.5663	1	0.234622	0.215118
	GOTERM_BP_DIRECT	GO:1990918~double-strand break repair involved in meiotic recombination	2	1.94175	0.0312451	FANCD2, SPO11	103	6	19333	62.5663	1	0.234622	0.215118
	GOTERM_BP_DIRECT	GO:0042138~meiotic DNA double-strand break formation	2	1.94175	0.0312451	MRE11, SPO11	103	6	19333	62.5663	1	0.234622	0.215118
	GOTERM_BP_DIRECT	GO:0070200~establishment of protein localization to telomere	2	1.94175	0.0312451	ACD, POT1	103	6	19333	62.5663	1	0.234622	0.215118
	GOTERM_BP_DIRECT	GO:1901525~negative regulation of macromitophagy	2	1.94175	0.0312451	TP53, RNF41	103	6	19333	62.5663	1	0.234622	0.215118
	GOTERM_BP_DIRECT	GO:0009299~mRNA transcription	2	1.94175	0.0312451	TP53, EREG	103	6	19333	62.5663	1	0.234622	0.215118
	GOTERM_BP_DIRECT	GO:0070374~positive regulation of ERK1 and ERK2 cascade	5	4.85437	0.0331366	ERBB4, SRC, ABL1, PTK2B, EGFR	103	229	19333	4.09823	1	0.247326	0.226766
	GOTERM_BP_DIRECT	GO:0019827~stem cell population maintenance	3	2.91262	0.0341494	NIPBL, SMC1A, SMC3	103	55	19333	10.2381	1	0.25336	0.232298
	GOTERM_BP_DIRECT	GO:0044806~G-quadruplex DNA unwinding	2	1.94175	0.0363578	BLM, WRN	103	7	19333	53.6283	1	0.267263	0.245045
	GOTERM_BP_DIRECT	GO:0045786~negative regulation of cell cycle	3	2.91262	0.0364547	BARD1, BRCA1, PTPRK	103	57	19333	9.8789	1	0.267263	0.245045
	GOTERM_BP_DIRECT	GO:0045893~positive regulation of transcription, DNA-templated	9	8.73786	0.0376003	BLM, XRCC6, ERBB4, SRC, CHEK2, BRCA1, TP53, EGFR, UBE2L3	103	724	19333	2.33328	1	0.27404	0.251259
	GOTERM_BP_DIRECT	GO:0042981~regulation of apoptotic process	5	4.85437	0.0383341	HSP90AA1, WRN, ABL1, ATM, TP53	103	240	19333	3.9104	1	0.277754	0.254664
	GOTERM_BP_DIRECT	GO:0034644~cellular response to UV	3	2.91262	0.0388184	PCNA, PTPRK, TP53	103	59	19333	9.54402	1	0.279628	0.256382
	GOTERM_BP_DIRECT	GO:0071456~cellular response to hypoxia	4	3.8835	0.040041	SRC, LMNA, STUB1, TP53	103	143	19333	5.25032	1	0.286767	0.262928
	GOTERM_BP_DIRECT	GO:0007172~signal complex assembly	2	1.94175	0.0414438	SRC, PTK2B	103	8	19333	46.9248	1	0.290106	0.265989
	GOTERM_BP_DIRECT	GO:0090435~protein localization to nuclear envelope	2	1.94175	0.0414438	LMNA, LMNB1	103	8	19333	46.9248	1	0.290106	0.265989
	GOTERM_BP_DIRECT	GO:0007143~female meiotic division	2	1.94175	0.0414438	ATM, EREG	103	8	19333	46.9248	1	0.290106	0.265989
	GOTERM_BP_DIRECT	GO:0061684~chaperone-mediated autophagy	2	1.94175	0.0414438	HSP90AA1, STUB1	103	8	19333	46.9248	1	0.290106	0.265989
	GOTERM_BP_DIRECT	GO:0043525~positive regulation of neuron apoptotic process	3	2.91262	0.043715	ABL1, ATM, TP53	103	63	19333	8.93805	1	0.304286	0.27899
	GOTERM_BP_DIRECT	GO:0002931~response to ischemia	3	2.91262	0.0449734	PTK2B, STUB1, TP53	103	64	19333	8.79839	1	0.309567	0.283832
	GOTERM_BP_DIRECT	GO:0034613~cellular protein localization	3	2.91262	0.0449734	NIPBL, LMNA, TP53	103	64	19333	8.79839	1	0.309567	0.283832
	GOTERM_BP_DIRECT	GO:0071466~cellular response to xenobiotic stimulus	3	2.91262	0.0462451	PCNA, CHEK2, TP53	103	65	19333	8.66303	1	0.313541	0.287476
	GOTERM_BP_DIRECT	GO:0085020~protein K6-linked ubiquitination	2	1.94175	0.0465032	BARD1, BRCA1	103	9	19333	41.7109	1	0.313541	0.287476
	GOTERM_BP_DIRECT	GO:0010833~telomere maintenance via telomere lengthening	2	1.94175	0.0465032	RAD51, TERF2IP	103	9	19333	41.7109	1	0.313541	0.287476
	GOTERM_BP_DIRECT	GO:0006914~autophagy	4	3.8835	0.046563	ITGB4, ABL1, TP53, RNF41	103	152	19333	4.93945	1	0.313541	0.287476
	GOTERM_BP_DIRECT	GO:0000278~mitotic cell cycle	4	3.8835	0.0480795	CDCA5, ABL1, SMC3, WAPL	103	154	19333	4.8753	1	0.319922	0.293326
	GOTERM_BP_DIRECT	GO:0008360~regulation of cell shape	4	3.8835	0.0480795	SEMA4D, PTK2B, EZR, RND1	103	154	19333	4.8753	1	0.319922	0.293326
	GOTERM_BP_DIRECT	GO:0016567~protein ubiquitination	7	6.79612	0.0482852	BARD1, UBE2D3, CBLC, STUB1, BRCA1, RNF41, UBE2L3	103	498	19333	2.63834	1	0.319922	0.293326
	GOTERM_BP_DIRECT	GO:0035690~cellular response to drug	3	2.91262	0.0488279	CHEK2, TP53, EGFR	103	67	19333	8.40443	1	0.321796	0.295045
	Category	Term	Count	%	PValue	Genes	List Total	Pop Hits	Pop Total	Fold Enrichment	Bonferroni	Benjamini	FDR
KEGG Pathway	KEGG_PATHWAY	hsa03440:Homologous recombination	14	13.5922	8.3955e-18	BARD1, BLM, MRE11, RPA1, RPA2, BRCA1, RAD50, RAD51, RPA3, UIMC1, RBBP8, ATM, TOPBP1, NBN	73	41	8205	38.3796	1.23414e-15	1.23414e-15	9.82274e-16
	KEGG_PATHWAY	hsa04012:ErbB signaling pathway	14	13.5922	2.65614e-13	SRC, TGFA, NRG2, EGFR, EREG, BTC, ERBB3, NRG4, ERBB4, ERBB2, PLCG2, ABL1, GRB2, HBEGF	73	85	8205	18.5125	3.90381e-11	1.95227e-11	1.55384e-11
	KEGG_PATHWAY	hsa04110:Cell cycle	14	13.5922	5.14771e-11	PCNA, PRKDC, SMC3, SMC1A, SMC1B, STAG1, STAG2, ESPL1, CDK4, CHEK2, RAD21, ABL1, ATM, TP53	73	127	8205	12.3902	7.56714e-09	2.52238e-09	2.00761e-09
	KEGG_PATHWAY	hsa01521:EGFR tyrosine kinase inhibitor resistance	8	7.76699	5.22155e-06	ERBB3, SRC, ERBB2, PLCG2, TGFA, GRB2, NRG2, EGFR	73	79	8205	11.382	0.000767276	0.000191892	0.00015273
	KEGG_PATHWAY	hsa03460:Fanconi anemia pathway	7	6.79612	6.84434e-06	BLM, RAD51, FANCD2, RPA3, RPA1, RPA2, BRCA1	73	54	8205	14.57	0.00100561	0.000201223	0.000160157
	KEGG_PATHWAY	hsa04151:PI3K-Akt signaling pathway	14	13.5922	1.01245e-05	HSP90AA1, ITGB4, TGFA, BRCA1, OSMR, EGFR, HSP90B1, EREG, ERBB3, ERBB4, CDK4, ERBB2, GRB2, TP53	73	354	8205	4.44509	0.00148719	0.000248049	0.000197427
	KEGG_PATHWAY	hsa05219:Bladder cancer	6	5.82524	2.65006e-05	SRC, CDK4, ERBB2, TP53, EGFR, HBEGF	73	41	8205	16.4484	0.00388806	0.000556513	0.000442939
	KEGG_PATHWAY	hsa05223:Non-small cell lung cancer	7	6.79612	3.65644e-05	CDK4, ERBB2, PLCG2, TGFA, GRB2, TP53, EGFR	73	72	8205	10.9275	0.00536064	0.00067187	0.000534754
	KEGG_PATHWAY	hsa03430:Mismatch repair	5	4.85437	4.25501e-05	MSH6, PCNA, RPA3, RPA1, RPA2	73	23	8205	24.4342	0.00623548	0.000694986	0.000553152
	KEGG_PATHWAY	hsa05205:Proteoglycans in cancer	10	9.70874	6.93032e-05	ERBB3, ERBB4, SRC, ERBB2, PLCG2, GRB2, EZR, TP53, EGFR, HBEGF	73	205	8205	5.48279	0.0101362	0.00101876	0.000810847
	KEGG_PATHWAY	hsa03450:Non-homologous end-joining	4	3.8835	0.000173992	XRCC6, RAD50, MRE11, PRKDC	73	13	8205	34.5838	0.0252547	0.00232517	0.00185065
	KEGG_PATHWAY	hsa05215:Prostate cancer	7	6.79612	0.000194631	HSP90AA1, ERBB2, TGFA, GRB2, TP53, EGFR, HSP90B1	73	97	8205	8.11114	0.028208	0.00232825	0.0018531
	KEGG_PATHWAY	hsa01522:Endocrine resistance	7	6.79612	0.0002059	SRC, CDK4, ERBB2, GRB2, TP53, EGFR, HBEGF	73	98	8205	8.02838	0.0298169	0.00232825	0.0018531
	KEGG_PATHWAY	hsa05206:MicroRNAs in cancer	11	10.6796	0.000343088	ERBB3, CDCA5, ERBB2, PLCG2, ABL1, GRB2, ATM, BRCA1, EZR, TP53, EGFR	73	310	8205	3.98829	0.0491915	0.00360243	0.00286724
	KEGG_PATHWAY	hsa05214:Glioma	6	5.82524	0.00048442	CDK4, PLCG2, TGFA, GRB2, TP53, EGFR	73	75	8205	8.99178	0.0687495	0.00473183	0.00376615
	KEGG_PATHWAY	hsa05212:Pancreatic cancer	6	5.82524	0.000515029	RAD51, CDK4, ERBB2, TGFA, TP53, EGFR	73	76	8205	8.87347	0.0729324	0.00473183	0.00376615
	KEGG_PATHWAY	hsa05210:Colorectal cancer	6	5.82524	0.000907242	MSH6, TGFA, GRB2, TP53, EGFR, EREG	73	86	8205	7.84167	0.124907	0.00784497	0.00624396
	KEGG_PATHWAY	hsa04915:Estrogen signaling pathway	7	6.79612	0.00127619	HSP90AA1, SRC, TGFA, GRB2, EGFR, HSP90B1, HBEGF	73	138	8205	5.70131	0.171153	0.0104222	0.00829524
	KEGG_PATHWAY	hsa04218:Cellular senescence	7	6.79612	0.00238388	RAD50, MRE11, CDK4, CHEK2, ATM, NBN, TP53	73	156	8205	5.04347	0.29591	0.0184437	0.0146797
	KEGG_PATHWAY	hsa03030:DNA replication	4	3.8835	0.00375911	PCNA, RPA3, RPA1, RPA2	73	36	8205	12.4886	0.425141	0.0263199	0.0209485
	KEGG_PATHWAY	hsa01524:Platinum drug resistance	5	4.85437	0.00375999	MSH6, ERBB2, ATM, BRCA1, TP53	73	73	8205	7.69844	0.425216	0.0263199	0.0209485
	KEGG_PATHWAY	hsa05200:Pathways in cancer	12	11.6505	0.00618366	MSH6, HSP90AA1, RAD51, CDK4, ERBB2, PLCG2, ABL1, TGFA, GRB2, TP53, EGFR, HSP90B1	73	531	8205	2.54005	0.598208	0.0413181	0.0328858
	KEGG_PATHWAY	hsa03420:Nucleotide excision repair	4	3.8835	0.00797002	PCNA, RPA3, RPA1, RPA2	73	47	8205	9.56572	0.691578	0.0509388	0.0405431
	KEGG_PATHWAY	hsa04912:GnRH signaling pathway	5	4.85437	0.00884753	SRC, PTK2B, GRB2, EGFR, HBEGF	73	93	8205	6.04286	0.7292	0.0541911	0.0431317
	KEGG_PATHWAY	hsa05224:Breast cancer	6	5.82524	0.00921818	CDK4, ERBB2, GRB2, BRCA1, TP53, EGFR	73	147	8205	4.58764	0.743687	0.0542029	0.0431411
	KEGG_PATHWAY	hsa05213:Endometrial cancer	4	3.8835	0.0141631	ERBB2, GRB2, TP53, EGFR	73	58	8205	7.75154	0.877158	0.0774239	0.0616231
	KEGG_PATHWAY	hsa04010:MAPK signaling pathway	8	7.76699	0.0142207	ERBB3, ERBB4, ERBB2, TGFA, GRB2, TP53, EGFR, EREG	73	294	8205	3.05843	0.878209	0.0774239	0.0616231
	KEGG_PATHWAY	hsa05225:Hepatocellular carcinoma	6	5.82524	0.0157473	CDK4, PLCG2, TGFA, GRB2, TP53, EGFR	73	168	8205	4.01419	0.903022	0.0817071	0.0650322
	KEGG_PATHWAY	hsa04530:Tight junction	6	5.82524	0.0161191	PCNA, DLG3, SRC, CDK4, ERBB2, EZR	73	169	8205	3.99044	0.908261	0.0817071	0.0650322
	KEGG_PATHWAY	hsa04722:Neurotrophin signaling pathway	5	4.85437	0.020312	MATK, PLCG2, ABL1, GRB2, TP53	73	119	8205	4.72257	0.951033	0.0991387	0.0789063
	KEGG_PATHWAY	hsa05131:Shigellosis	7	6.79612	0.0209068	H3-4, SRC, UBE2D3, PLCG2, ATM, TP53, EGFR	73	247	8205	3.18535	0.955215	0.0991387	0.0789063
	KEGG_PATHWAY	hsa05120:Epithelial cell signaling in Helicobacter pylori infection	4	3.8835	0.0233258	SRC, PLCG2, EGFR, HBEGF	73	70	8205	6.4227	0.968868	0.107153	0.085285
	KEGG_PATHWAY	hsa04115:p53 signaling pathway	4	3.8835	0.0260163	CDK4, CHEK2, ATM, TP53	73	73	8205	6.15875	0.979246	0.115891	0.0922397
	KEGG_PATHWAY	hsa04114:Oocyte meiosis	5	4.85437	0.0277262	ESPL1, SMC1A, SMC3, REC8, SMC1B	73	131	8205	4.28997	0.98397	0.119875	0.0954106
	KEGG_PATHWAY	hsa05220:Chronic myeloid leukemia	4	3.8835	0.0288669	CDK4, ABL1, GRB2, TP53	73	76	8205	5.91565	0.986511	0.121241	0.0964979
	KEGG_PATHWAY	hsa04120:Ubiquitin mediated proteolysis	5	4.85437	0.035779	UBE2D3, CBLC, STUB1, BRCA1, UBE2L3	73	142	8205	3.95765	0.99528	0.146098	0.116282
	KEGG_PATHWAY	hsa05163:Human cytomegalovirus infection	6	5.82524	0.0471282	SRC, CDK4, PTK2B, GRB2, TP53, EGFR	73	225	8205	2.99726	0.999172	0.187239	0.149027
